# Supplementary material for: Tris(N-benzoyl-N′,N′-diphenyl­thio­ureato-κ2 O,S)cobalt(III)
Source: Acta Crystallogr Sect E Struct Rep Online. 2008 Feb 29;64(Pt 3):m503. doi: 10.1107/S160053680800531X (PMC2960879; doi:10.1107/S160053680800531X)
Supplement: Supplementary file 1 [file e-64-0m503-sup1.cif]

##############################################################################
###                                                                        ###
###        Electronic paper (Acta Crystallographica Section E)             ###
###                                                                        ###
##############################################################################
#                                                                            #
# This CIF contains the data in a paper accepted for publication in Acta     #
# Crystallographica Section E. It conforms to the requirements of Notes      #
# for Authors for Section E, and has been peer reviewed under the auspices   #
# of the IUCr Commission on Journals.                                        #
#                                                                            #
# Full details of the Crystallographic Information File format               #
# are given in the paper "The Crystallographic Information File (CIF):       #
# a New Standard Archive File for Crystallography" by S. R. Hall, F. H.      #
# Allen and I. D. Brown [Acta Cryst. (1991), A47, 655-685].                  #
#                                                                            #
# The current version of the core CIF dictionary is obtainable from          #
# ftp://ftp.iucr.org/pub/cif_core.dic. The current version number is 2.1.    #
#                                                                            #
# Software is freely available for graphical display of the structure(s) in  #
# this CIF.  For information consult the CIF home page http://www.iucr.org/  #
# cif/home.html                                                              #
#                                                                            #
##############################################################################
                                             
data_global
_audit_creation_method     'WinGX routine CIF_UPDATE'
_audit_conform_dict_name     cif_core.dic
_audit_conform_dict_version     2.3
_journal_date_recd_electronic     2008-02-16
_journal_date_accepted     2008-02-25
_journal_name_full     'Acta Crystallographica, Section E'
_journal_year     2008
_journal_volume     64
_journal_issue      3
_journal_page_first     m503
_journal_page_last     m503
_journal_paper_category     QM
_journal_coeditor_code     HY2119
_publ_contact_author_name     'P\'erez, Hiram'
_publ_contact_author_address
;
Departamento de Qu\'imica Inorg\'anica
Facultad de Qu\'imica
Universidad de la Habana
Habana 10400
Cuba
;
_publ_contact_author_email     'hperez@fq.uh.cu'
_publ_contact_author_fax     '53(7)8780684'
_publ_contact_author_phone     '53(7)8780684'
_publ_section_title
;\
Tris(<i>N</i>-benzoyl-<i>N</i>',<i>N</i>'-diphenylthioureato-\k^2^<i>O</i>,\
<i>S</i>)cobalt(III)
;
loop_
    _publ_author_name
    _publ_author_footnote
    _publ_author_address
    'P\'erez, Hiram' .
;
Departamento de Qu\'imica Inorg\'anica
Facultad de Qu\'imica
Universidad de la Habana
Habana 10400
Cuba
;
    'Mascarenhas, Yvonne' .
;
Instituto de F\'isica de S\~ao Carlos
Universidade de S\~ao Paulo
S\~ao Carlos
Brazil
;
    'Plut\'in, Ana Mar\'ia' .
;
Laboratorio de S\'intesis Org\'anica
Facultad de Qu\'imica
Universidad de la Habana
Habana 10400
Cuba
;
    'Souza Corr\^ea, Rodrigo de' .
;
Instituto de F\'isica de S\~ao Carlos
Universidade de S\~ao Paulo
S\~ao Carlos
Brazil
;
    'Duque, Julio' .
;
Instituto de Ciencia y Tecnolog\'ia de Materiales
Universidad de la Habana
Habana 10400
Cuba
;
data_I
_audit_creation_method     'WinGX routine CIF_UPDATE'
_chemical_name_systematic
;
Tris(N-benzoyl-N',N'-diphenylthioureato-\k^2^O,S)cobalt(III)
;
_chemical_formula_moiety     'C60 H45 Co N6 O3 S3'
_chemical_formula_sum     'C60 H45 Co N6 O3 S3'
_chemical_formula_iupac     '[Co (C20 H15 N2 O S)3]'
_chemical_formula_weight     1053.13
_symmetry_cell_setting     triclinic
_symmetry_space_group_name_H-M     'P -1'
_symmetry_space_group_name_Hall     '-P 1'
loop_
    _symmetry_equiv_pos_as_xyz
    'x, y, z'
    '-x, -y, -z'
_cell_length_a     10.4600(10)
_cell_length_b     13.591(5)
_cell_length_c     20.515(5)
_cell_angle_alpha     93.371(2)
_cell_angle_beta     97.652(5)
_cell_angle_gamma     112.212(5)
_cell_volume     2657.2(12)
_cell_formula_units_Z     2
_cell_measurement_reflns_used     288
_cell_measurement_theta_min     2.91
_cell_measurement_theta_max     26.373
_cell_measurement_temperature     150(2)
_exptl_crystal_description     block
_exptl_crystal_colour     green
_exptl_crystal_size_max     0.221
_exptl_crystal_size_mid     0.117
_exptl_crystal_size_min     0.029
_exptl_crystal_density_diffrn     1.316
_exptl_crystal_density_method     'not measured'
_exptl_crystal_F_000     1092
_exptl_absorpt_coefficient_mu     0.492
_exptl_absorpt_correction_type     Gaussian
_exptl_absorpt_process_details     '(Coppens <i>et al.</i>,  1965)'
_exptl_absorpt_correction_T_min     0.862
_exptl_absorpt_correction_T_max     0.971
_diffrn_radiation_type     MoK\a
_diffrn_radiation_wavelength     0.71073
_diffrn_radiation_source     'fine-focus sealed tube'
_diffrn_radiation_monochromator     graphite
_diffrn_measurement_device_type     'Nonius KappaCCD'
_diffrn_measurement_method     '\f and \w'
_diffrn_reflns_number     16799
_diffrn_reflns_av_R_equivalents     0.057
_diffrn_reflns_theta_min     3.03
_diffrn_reflns_theta_max     25
_diffrn_reflns_theta_full     25
_diffrn_measured_fraction_theta_max     0.996
_diffrn_measured_fraction_theta_full     0.996
_diffrn_reflns_limit_h_min     -12
_diffrn_reflns_limit_h_max     12
_diffrn_reflns_limit_k_min     -16
_diffrn_reflns_limit_k_max     16
_diffrn_reflns_limit_l_min     -24
_diffrn_reflns_limit_l_max     24
_reflns_number_total     9325
_reflns_number_gt     7633
_reflns_threshold_expression     I>2\s(I)
_refine_ls_structure_factor_coef     Fsqd
_refine_ls_matrix_type     full
_refine_ls_R_factor_gt     0.0568
_refine_ls_wR_factor_ref     0.1621
_refine_ls_goodness_of_fit_ref     1.13
_refine_ls_restrained_S_all     1.13
_refine_ls_number_reflns     9325
_refine_ls_number_parameters     654
_refine_ls_number_restraints     0
_refine_ls_hydrogen_treatment     constr
_refine_ls_weighting_scheme     calc
_refine_ls_weighting_details
         'calc w=1/[\s^2^(Fo^2^)+(0.0786P)^2^+0.1153P] where P=(Fo^2^+2Fc^2^)/3'
_refine_ls_shift/su_max     0
_refine_diff_density_max     0.338
_refine_diff_density_min     -0.6
_refine_ls_extinction_method     none
loop_
    _atom_type_symbol
    _atom_type_description
    _atom_type_scat_dispersion_real
    _atom_type_scat_dispersion_imag
    _atom_type_scat_source
    C C 0.0033 0.0016 'International Tables Vol C Tables 4.2.6.8 and 6.1.1.4'
    H H 0 0 'International Tables Vol C Tables 4.2.6.8 and 6.1.1.4'
    N N 0.0061 0.0033 'International Tables Vol C Tables 4.2.6.8 and 6.1.1.4'
    O O 0.0106 0.006 'International Tables Vol C Tables 4.2.6.8 and 6.1.1.4'
    S S 0.1246 0.1234 'International Tables Vol C Tables 4.2.6.8 and 6.1.1.4'
    Co Co 0.3494 0.9721 'International Tables Vol C Tables 4.2.6.8 and 6.1.1.4'
_computing_data_collection     'COLLECT (Enraf--Nonius, 2000)'
_computing_cell_refinement     'DENZO (Otwinowski & Minor, 1997)'
_computing_data_reduction     'DENZO (Otwinowski & Minor, 1997)'
_computing_structure_solution     'SHELXS97 (Sheldrick, 2008)'
_computing_structure_refinement     'SHELXL97 (Sheldrick, 2008)'
_computing_molecular_graphics     'ORTEP-3 for Windows (Farrugia, 1997)'
_computing_publication_material     'WinGX (Farrugia, 1999)'
loop_
    _atom_site_type_symbol
    _atom_site_label
    _atom_site_fract_x
    _atom_site_fract_y
    _atom_site_fract_z
    _atom_site_U_iso_or_equiv
    _atom_site_adp_type
    _atom_site_calc_flag
    _atom_site_refinement_flags
    _atom_site_occupancy
    _atom_site_disorder_assembly
    _atom_site_disorder_group
    C C1 0.6058(3) 0.4720(2) 0.18641(13) 0.0483(6) Uani d . 1 . .
    C C2 0.3964(3) 0.4260(2) 0.10944(13) 0.0469(6) Uani d . 1 . .
    C C3 0.7327(3) 0.4463(2) 0.19797(13) 0.0522(7) Uani d . 1 . .
    C C4 0.8459(3) 0.5073(3) 0.24551(16) 0.0691(9) Uani d . 1 . .
    H H4 0.8422 0.5638 0.272 0.083 Uiso calc R 1 . .
    C C5 0.9652(4) 0.4848(4) 0.2541(2) 0.0955(14) Uani d . 1 . .
    H H5 1.0417 0.5265 0.2861 0.115 Uiso calc R 1 . .
    C C6 0.9707(5) 0.4024(5) 0.2161(2) 0.1075(16) Uani d . 1 . .
    H H6 1.0511 0.3878 0.2221 0.129 Uiso calc R 1 . .
    C C7 0.8597(5) 0.3404(4) 0.1690(2) 0.1022(15) Uani d . 1 . .
    H H7 0.8646 0.2838 0.1432 0.123 Uiso calc R 1 . .
    C C8 0.7403(4) 0.3618(3) 0.15960(18) 0.0731(9) Uani d . 1 . .
    H H8 0.6646 0.3194 0.1275 0.088 Uiso calc R 1 . .
    C C9 0.3767(3) 0.2802(3) 0.02958(14) 0.0563(7) Uani d . 1 . .
    C C10 0.3225(5) 0.1780(3) 0.0435(2) 0.0945(13) Uani d . 1 . .
    H H10 0.2516 0.1568 0.0689 0.113 Uiso calc R 1 . .
    C C11 0.3739(7) 0.1046(4) 0.0193(3) 0.134(2) Uani d . 1 . .
    H H11 0.3365 0.0339 0.0282 0.161 Uiso calc R 1 . .
    C C12 0.4794(7) 0.1369(5) -0.0175(3) 0.1169(17) Uani d . 1 . .
    H H12 0.5139 0.0881 -0.0334 0.14 Uiso calc R 1 . .
    C C13 0.5332(5) 0.2388(4) -0.0307(2) 0.0900(12) Uani d . 1 . .
    H H13 0.6056 0.2606 -0.0553 0.108 Uiso calc R 1 . .
    C C14 0.4812(3) 0.3111(3) -0.00779(16) 0.0678(8) Uani d . 1 . .
    H H14 0.5173 0.3812 -0.0178 0.081 Uiso calc R 1 . .
    C C15 0.1953(3) 0.3554(2) 0.01770(14) 0.0535(7) Uani d . 1 . .
    C C16 0.1959(4) 0.3985(3) -0.04118(17) 0.0737(9) Uani d . 1 . .
    H H16 0.2796 0.4305 -0.0569 0.088 Uiso calc R 1 . .
    C C17 0.0722(4) 0.3942(4) -0.07690(19) 0.0913(12) Uani d . 1 . .
    H H17 0.0735 0.4242 -0.1165 0.11 Uiso calc R 1 . .
    C C18 -0.0503(4) 0.3472(4) -0.0554(2) 0.0982(14) Uani d . 1 . .
    H H18 -0.1333 0.3441 -0.0801 0.118 Uiso calc R 1 . .
    C C19 -0.0511(4) 0.3043(5) 0.0032(2) 0.1144(18) Uani d . 1 . .
    H H19 -0.1353 0.272 0.0186 0.137 Uiso calc R 1 . .
    C C20 0.0719(4) 0.3084(4) 0.03974(18) 0.0858(12) Uani d . 1 . .
    H H20 0.0703 0.279 0.0796 0.103 Uiso calc R 1 . .
    C C21 0.6062(3) 0.8182(2) 0.19445(14) 0.0567(7) Uani d . 1 . .
    C C22 0.4123(3) 0.8152(2) 0.24214(14) 0.0553(7) Uani d . 1 . .
    C C23 0.7319(3) 0.8900(3) 0.16920(16) 0.0664(8) Uani d . 1 . .
    C C24 0.8101(4) 0.8470(3) 0.13729(18) 0.0740(9) Uani d . 1 . .
    H H24 0.7836 0.7731 0.1319 0.089 Uiso calc R 1 . .
    C C25 0.9257(4) 0.9102(4) 0.1135(2) 0.1016(13) Uani d . 1 . .
    H H25 0.9754 0.8797 0.0908 0.122 Uiso calc R 1 . .
    C C26 0.9668(6) 1.0168(5) 0.1230(4) 0.153(2) Uani d . 1 . .
    H H26 1.0469 1.0604 0.1079 0.184 Uiso calc R 1 . .
    C C27 0.8913(6) 1.0628(4) 0.1553(4) 0.159(3) Uani d . 1 . .
    H H27 0.9202 1.1368 0.1616 0.19 Uiso calc R 1 . .
    C C28 0.7733(5) 0.9983(3) 0.1780(3) 0.1106(14) Uani d . 1 . .
    H H28 0.7217 1.0287 0.1994 0.133 Uiso calc R 1 . .
    C C29 0.4254(4) 0.9955(3) 0.27415(18) 0.0668(9) Uani d . 1 . .
    C C30 0.4007(5) 1.0494(3) 0.2228(2) 0.1031(14) Uani d . 1 . .
    H H30 0.3414 1.012 0.1838 0.124 Uiso calc R 1 . .
    C C31 0.4642(6) 1.1594(4) 0.2294(3) 0.1232(18) Uani d . 1 . .
    H H31 0.4484 1.196 0.1943 0.148 Uiso calc R 1 . .
    C C32 0.5481(6) 1.2144(4) 0.2854(3) 0.1056(15) Uani d . 1 . .
    H H32 0.5874 1.2888 0.2896 0.127 Uiso calc R 1 . .
    C C33 0.5761(5) 1.1622(3) 0.3359(2) 0.0985(13) Uani d . 1 . .
    H H33 0.6372 1.2006 0.3742 0.118 Uiso calc R 1 . .
    C C34 0.5135(4) 1.0506(3) 0.3307(2) 0.0827(10) Uani d . 1 . .
    H H34 0.532 1.0144 0.3655 0.099 Uiso calc R 1 . .
    C C35 0.2295(4) 0.8392(2) 0.29742(17) 0.0644(8) Uani d . 1 . .
    C C36 0.2357(4) 0.8093(3) 0.36055(18) 0.0777(10) Uani d . 1 . .
    H H36 0.32 0.8131 0.3842 0.093 Uiso calc R 1 . .
    C C37 0.1148(5) 0.7735(3) 0.3880(2) 0.0885(12) Uani d . 1 . .
    H H37 0.1181 0.752 0.4302 0.106 Uiso calc R 1 . .
    C C38 -0.0086(5) 0.7691(3) 0.3545(3) 0.0952(13) Uani d . 1 . .
    H H38 -0.0887 0.7461 0.3739 0.114 Uiso calc R 1 . .
    C C39 -0.0140(5) 0.7985(4) 0.2924(3) 0.1089(15) Uani d . 1 . .
    H H39 -0.0985 0.795 0.2691 0.131 Uiso calc R 1 . .
    C C40 0.1056(4) 0.8338(3) 0.2636(2) 0.0895(12) Uani d . 1 . .
    H H40 0.1011 0.8537 0.221 0.107 Uiso calc R 1 . .
    C C41 0.5351(3) 0.6913(2) 0.36616(13) 0.0522(7) Uani d . 1 . .
    C C42 0.3583(3) 0.5191(2) 0.35847(13) 0.0518(7) Uani d . 1 . .
    C C43 0.6139(3) 0.7917(2) 0.41223(14) 0.0572(7) Uani d . 1 . .
    C C44 0.7273(4) 0.8716(3) 0.39512(18) 0.0734(9) Uani d . 1 . .
    H H44 0.7539 0.8634 0.3543 0.088 Uiso calc R 1 . .
    C C45 0.8020(5) 0.9639(3) 0.4379(2) 0.1027(15) Uani d . 1 . .
    H H45 0.879 1.0174 0.4262 0.123 Uiso calc R 1 . .
    C C46 0.7623(6) 0.9761(4) 0.4975(2) 0.1163(17) Uani d . 1 . .
    H H46 0.8138 1.0375 0.5269 0.14 Uiso calc R 1 . .
    C C47 0.6478(6) 0.8992(4) 0.5144(2) 0.1141(17) Uani d . 1 . .
    H H47 0.6191 0.9098 0.5543 0.137 Uiso calc R 1 . .
    C C48 0.5748(4) 0.8064(3) 0.47290(17) 0.0822(11) Uani d . 1 . .
    H H48 0.4987 0.753 0.4854 0.099 Uiso calc R 1 . .
    C C49 0.2637(3) 0.4864(2) 0.46147(15) 0.0583(7) Uani d . 1 . .
    C C50 0.1969(4) 0.5550(3) 0.46646(17) 0.0748(9) Uani d . 1 . .
    H H50 0.1662 0.5801 0.4288 0.09 Uiso calc R 1 . .
    C C51 0.1750(4) 0.5869(3) 0.52809(19) 0.0847(11) Uani d . 1 . .
    H H51 0.1293 0.6333 0.5318 0.102 Uiso calc R 1 . .
    C C52 0.2211(4) 0.5497(3) 0.58357(19) 0.0822(11) Uani d . 1 . .
    H H52 0.2062 0.5708 0.6249 0.099 Uiso calc R 1 . .
    C C53 0.2890(4) 0.4818(3) 0.57807(18) 0.0847(11) Uani d . 1 . .
    H H53 0.3209 0.4573 0.6158 0.102 Uiso calc R 1 . .
    C C54 0.3106(4) 0.4492(3) 0.51650(17) 0.0751(9) Uani d . 1 . .
    H H54 0.3563 0.4028 0.5127 0.09 Uiso calc R 1 . .
    C C55 0.2017(4) 0.3380(3) 0.37298(16) 0.0625(8) Uani d . 1 . .
    C C56 0.0584(4) 0.2992(3) 0.3611(2) 0.0851(11) Uani d . 1 . .
    H H56 0.0121 0.3441 0.3689 0.102 Uiso calc R 1 . .
    C C57 -0.0175(5) 0.1915(4) 0.3370(3) 0.1113(16) Uani d . 1 . .
    H H57 -0.1148 0.1646 0.3282 0.134 Uiso calc R 1 . .
    C C58 0.0513(7) 0.1254(4) 0.3263(3) 0.1168(17) Uani d . 1 . .
    H H58 0.0004 0.0536 0.3105 0.14 Uiso calc R 1 . .
    C C59 0.1918(6) 0.1639(4) 0.3386(3) 0.1068(15) Uani d . 1 . .
    H H59 0.2378 0.1187 0.3311 0.128 Uiso calc R 1 . .
    C C60 0.2684(4) 0.2704(3) 0.3622(2) 0.0830(11) Uani d . 1 . .
    H H60 0.3657 0.2964 0.3708 0.1 Uiso calc R 1 . .
    N N1 0.5092(2) 0.4108(2) 0.13594(11) 0.0542(6) Uani d . 1 . .
    N N2 0.3234(2) 0.3561(2) 0.05438(11) 0.0532(6) Uani d . 1 . .
    N N3 0.5350(3) 0.8671(2) 0.22344(13) 0.0613(6) Uani d . 1 . .
    N N4 0.3564(3) 0.8799(2) 0.26916(13) 0.0634(7) Uani d . 1 . .
    N N5 0.4330(3) 0.61702(19) 0.38961(11) 0.0557(6) Uani d . 1 . .
    N N6 0.2803(3) 0.4495(2) 0.39679(12) 0.0597(6) Uani d . 1 . .
    O O1 0.6057(2) 0.54725(16) 0.22486(10) 0.0576(5) Uani d . 1 . .
    O O2 0.5835(2) 0.72042(17) 0.18653(10) 0.0611(5) Uani d . 1 . .
    O O3 0.5765(2) 0.68743(16) 0.31129(9) 0.0561(5) Uani d . 1 . .
    S S1 0.33442(8) 0.52013(7) 0.13271(4) 0.0583(2) Uani d . 1 . .
    S S2 0.31150(8) 0.68008(6) 0.23515(4) 0.0580(2) Uani d . 1 . .
    S S3 0.34463(8) 0.46920(6) 0.27777(4) 0.0569(2) Uani d . 1 . .
    Co Co1 0.46544(4) 0.60548(3) 0.228631(17) 0.05040(14) Uani d . 1 . .
loop_
    _atom_site_aniso_label
    _atom_site_aniso_U_11
    _atom_site_aniso_U_22
    _atom_site_aniso_U_33
    _atom_site_aniso_U_12
    _atom_site_aniso_U_13
    _atom_site_aniso_U_23
    C1 0.0521(15) 0.0543(16) 0.0415(14) 0.0212(13) 0.0147(12) 0.0109(12)
    C2 0.0520(15) 0.0505(15) 0.0406(14) 0.0206(12) 0.0138(12) 0.0066(11)
    C3 0.0510(15) 0.0656(18) 0.0443(15) 0.0248(14) 0.0137(12) 0.0123(13)
    C4 0.0580(18) 0.095(3) 0.0499(17) 0.0253(17) 0.0081(14) 0.0105(16)
    C5 0.055(2) 0.162(4) 0.068(2) 0.041(2) 0.0051(17) 0.021(3)
    C6 0.082(3) 0.190(5) 0.086(3) 0.088(3) 0.021(2) 0.023(3)
    C7 0.096(3) 0.153(4) 0.094(3) 0.089(3) 0.018(3) 0.008(3)
    C8 0.069(2) 0.089(3) 0.071(2) 0.0436(19) 0.0102(17) 0.0014(18)
    C9 0.0630(17) 0.0615(18) 0.0483(16) 0.0301(15) 0.0080(13) -0.0010(13)
    C10 0.122(3) 0.076(3) 0.107(3) 0.053(2) 0.046(3) 0.026(2)
    C11 0.185(6) 0.085(3) 0.172(6) 0.084(4) 0.059(5) 0.036(3)
    C12 0.165(5) 0.130(4) 0.109(4) 0.112(4) 0.037(4) 0.008(3)
    C13 0.099(3) 0.129(4) 0.068(2) 0.074(3) 0.015(2) -0.001(2)
    C14 0.070(2) 0.084(2) 0.0570(18) 0.0390(18) 0.0137(15) -0.0014(16)
    C15 0.0559(16) 0.0611(18) 0.0451(15) 0.0265(14) 0.0050(12) 0.0002(13)
    C16 0.071(2) 0.093(3) 0.0577(19) 0.0288(19) 0.0153(16) 0.0235(18)
    C17 0.088(3) 0.127(4) 0.066(2) 0.048(3) 0.007(2) 0.038(2)
    C18 0.074(2) 0.158(4) 0.074(3) 0.059(3) 0.004(2) 0.028(3)
    C19 0.061(2) 0.193(5) 0.090(3) 0.044(3) 0.018(2) 0.050(3)
    C20 0.067(2) 0.133(4) 0.061(2) 0.037(2) 0.0155(17) 0.036(2)
    C21 0.0709(19) 0.0569(18) 0.0443(15) 0.0253(15) 0.0160(14) 0.0032(13)
    C22 0.0697(18) 0.0557(17) 0.0484(16) 0.0313(15) 0.0164(14) 0.0054(13)
    C23 0.073(2) 0.063(2) 0.0609(19) 0.0215(16) 0.0237(16) 0.0033(15)
    C24 0.071(2) 0.078(2) 0.072(2) 0.0268(18) 0.0225(18) 0.0010(18)
    C25 0.088 0.097(3) 0.125(4) 0.031(2) 0.053(2) 0.011(3)
    C26 0.133 0.103(4) 0.232(7) 0.025(3) 0.120(4) 0.034(4)
    C27 0.137 0.071(3) 0.278(9) 0.022(3) 0.121(4) 0.029(4)
    C28 0.12 0.065(2) 0.153(4) 0.026(2) 0.073(3) 0.013(3)
    C29 0.081(2) 0.0542(18) 0.077(2) 0.0317(17) 0.0355(18) 0.0091(16)
    C30 0.143(4) 0.074(3) 0.085(3) 0.034(3) 0.016(3) 0.022(2)
    C31 0.173(5) 0.069(3) 0.122(4) 0.036(3) 0.026(4) 0.042(3)
    C32 0.135(4) 0.059(2) 0.117(4) 0.022(3) 0.047(3) 0.017(3)
    C33 0.102(3) 0.075(3) 0.097(3) 0.013(2) 0.019(2) -0.005(2)
    C34 0.096(3) 0.064(2) 0.084(3) 0.026(2) 0.019(2) 0.0080(19)
    C35 0.081(2) 0.0531(18) 0.071(2) 0.0345(16) 0.0291(17) 0.0042(15)
    C36 0.093(3) 0.080(2) 0.069(2) 0.038(2) 0.0292(19) 0.0081(18)
    C37 0.126(3) 0.078(3) 0.077(2) 0.045(2) 0.051(3) 0.0134(19)
    C38 0.105(3) 0.080(3) 0.126(4) 0.048(2) 0.064(3) 0.019(2)
    C39 0.086(3) 0.133(4) 0.133(4) 0.062(3) 0.037(3) 0.031(3)
    C40 0.097(3) 0.105(3) 0.096(3) 0.062(2) 0.037(2) 0.037(2)
    C41 0.0597(16) 0.0582(17) 0.0428(15) 0.0271(14) 0.0105(13) 0.0049(12)
    C42 0.0602(16) 0.0558(17) 0.0435(15) 0.0262(14) 0.0107(13) 0.0091(12)
    C43 0.0668(18) 0.0590(18) 0.0464(16) 0.0270(15) 0.0068(13) -0.0002(13)
    C44 0.078(2) 0.070(2) 0.064(2) 0.0184(18) 0.0174(17) -0.0032(17)
    C45 0.111(3) 0.069(2) 0.095(3) 0.000(2) 0.023(3) -0.016(2)
    C46 0.141(4) 0.085(3) 0.088(3) 0.014(3) 0.017(3) -0.037(3)
    C47 0.149(4) 0.098(3) 0.075(3) 0.026(3) 0.033(3) -0.027(2)
    C48 0.106(3) 0.079(2) 0.055(2) 0.028(2) 0.0250(19) -0.0085(17)
    C49 0.0646(18) 0.0595(18) 0.0517(17) 0.0221(15) 0.0173(14) 0.0106(14)
    C50 0.097(2) 0.083(2) 0.059(2) 0.047(2) 0.0255(18) 0.0180(17)
    C51 0.105(3) 0.095(3) 0.074(2) 0.054(2) 0.035(2) 0.012(2)
    C52 0.095(3) 0.095(3) 0.060(2) 0.034(2) 0.0327(19) 0.0102(19)
    C53 0.101(3) 0.104(3) 0.053(2) 0.040(2) 0.0191(19) 0.0177(19)
    C54 0.092(2) 0.085(2) 0.060(2) 0.045(2) 0.0193(18) 0.0199(18)
    C55 0.076(2) 0.0565(18) 0.0569(18) 0.0241(16) 0.0196(15) 0.0118(14)
    C56 0.080(3) 0.075(2) 0.098(3) 0.025(2) 0.023(2) 0.008(2)
    C57 0.084(3) 0.085(3) 0.137(4) 0.006(2) 0.018(3) -0.003(3)
    C58 0.137(4) 0.062(3) 0.133(4) 0.016(3) 0.038(4) -0.001(3)
    C59 0.134(4) 0.066(3) 0.130(4) 0.045(3) 0.041(3) 0.010(2)
    C60 0.094(3) 0.063(2) 0.102(3) 0.037(2) 0.027(2) 0.016(2)
    N1 0.0537(13) 0.0633(15) 0.0472(13) 0.0275(12) 0.0045(11) -0.0044(11)
    N2 0.0539(13) 0.0634(15) 0.0448(13) 0.0280(12) 0.0050(10) -0.0022(11)
    N3 0.0752(16) 0.0557(15) 0.0592(15) 0.0277(13) 0.0261(13) 0.0055(12)
    N4 0.0788(17) 0.0516(14) 0.0708(17) 0.0309(13) 0.0330(14) 0.0078(12)
    N5 0.0651(15) 0.0552(14) 0.0459(13) 0.0215(12) 0.0137(11) 0.0044(11)
    N6 0.0744(16) 0.0534(14) 0.0524(14) 0.0233(13) 0.0181(12) 0.0092(11)
    O1 0.0645(12) 0.0599(12) 0.0493(11) 0.0280(10) 0.0051(9) -0.0025(9)
    O2 0.0790(14) 0.0606(13) 0.0504(11) 0.0301(11) 0.0250(10) 0.0049(9)
    O3 0.0648(12) 0.0574(12) 0.0442(11) 0.0202(10) 0.0165(9) 0.0007(9)
    S1 0.0745(5) 0.0677(5) 0.0434(4) 0.0429(4) 0.0027(3) -0.0004(3)
    S2 0.0676(5) 0.0544(4) 0.0583(4) 0.0291(4) 0.0179(4) 0.0036(3)
    S3 0.0691(5) 0.0532(4) 0.0457(4) 0.0218(4) 0.0080(3) 0.0026(3)
    Co1 0.0635(3) 0.0525(3) 0.0396(2) 0.02712(19) 0.01122(17) 0.00224(16)
_geom_special_details
;
 All esds (except the esd in the dihedral angle between two l.s. planes)
 are estimated using the full covariance matrix.  The cell esds are taken
 into account individually in the estimation of esds in distances, angles
 and torsion angles; correlations between esds in cell parameters are only
 used when they are defined by crystal symmetry.  An approximate (isotropic)
 treatment of cell esds is used for estimating esds involving l.s. planes.
;
loop_
    _geom_bond_atom_site_label_1
    _geom_bond_atom_site_label_2
    _geom_bond_site_symmetry_2
    _geom_bond_distance
    _geom_bond_publ_flag
    C1 O1 . 1.254(3) ?
    C1 N1 . 1.331(4) ?
    C1 C3 . 1.489(4) ?
    C2 N1 . 1.325(4) ?
    C2 N2 . 1.362(3) ?
    C2 S1 . 1.710(3) ?
    C3 C4 . 1.377(4) ?
    C3 C8 . 1.388(4) ?
    C4 C5 . 1.385(5) ?
    C4 H4 . 0.93 ?
    C5 C6 . 1.351(7) ?
    C5 H5 . 0.93 ?
    C6 C7 . 1.363(6) ?
    C6 H6 . 0.93 ?
    C7 C8 . 1.378(5) ?
    C7 H7 . 0.93 ?
    C8 H8 . 0.93 ?
    C9 C10 . 1.351(5) ?
    C9 C14 . 1.368(4) ?
    C9 N2 . 1.444(4) ?
    C10 C11 . 1.395(6) ?
    C10 H10 . 0.93 ?
    C11 C12 . 1.370(7) ?
    C11 H11 . 0.93 ?
    C12 C13 . 1.343(7) ?
    C12 H12 . 0.93 ?
    C13 C14 . 1.378(5) ?
    C13 H13 . 0.93 ?
    C14 H14 . 0.93 ?
    C15 C20 . 1.359(4) ?
    C15 C16 . 1.373(4) ?
    C15 N2 . 1.442(4) ?
    C16 C17 . 1.378(5) ?
    C16 H16 . 0.93 ?
    C17 C18 . 1.345(5) ?
    C17 H17 . 0.93 ?
    C18 C19 . 1.367(6) ?
    C18 H18 . 0.93 ?
    C19 C20 . 1.380(5) ?
    C19 H19 . 0.93 ?
    C20 H20 . 0.93 ?
    C21 O2 . 1.256(4) ?
    C21 N3 . 1.339(4) ?
    C21 C23 . 1.490(4) ?
    C22 N3 . 1.331(4) ?
    C22 N4 . 1.357(4) ?
    C22 S2 . 1.723(3) ?
    C23 C28 . 1.362(5) ?
    C23 C24 . 1.378(4) ?
    C24 C25 . 1.364(5) ?
    C24 H24 . 0.93 ?
    C25 C26 . 1.340(7) ?
    C25 H25 . 0.93 ?
    C26 C27 . 1.384(7) ?
    C26 H26 . 0.93 ?
    C27 C28 . 1.375(6) ?
    C27 H27 . 0.93 ?
    C28 H28 . 0.93 ?
    C29 C34 . 1.359(5) ?
    C29 C30 . 1.368(6) ?
    C29 N4 . 1.450(4) ?
    C30 C31 . 1.377(6) ?
    C30 H30 . 0.93 ?
    C31 C32 . 1.335(7) ?
    C31 H31 . 0.93 ?
    C32 C33 . 1.351(7) ?
    C32 H32 . 0.93 ?
    C33 C34 . 1.397(5) ?
    C33 H33 . 0.93 ?
    C34 H34 . 0.93 ?
    C35 C40 . 1.360(5) ?
    C35 C36 . 1.381(5) ?
    C35 N4 . 1.447(4) ?
    C36 C37 . 1.382(5) ?
    C36 H36 . 0.93 ?
    C37 C38 . 1.358(6) ?
    C37 H37 . 0.93 ?
    C38 C39 . 1.357(7) ?
    C38 H38 . 0.93 ?
    C39 C40 . 1.387(6) ?
    C39 H39 . 0.93 ?
    C40 H40 . 0.93 ?
    C41 O3 . 1.264(3) ?
    C41 N5 . 1.330(4) ?
    C41 C43 . 1.491(4) ?
    C42 N5 . 1.331(4) ?
    C42 N6 . 1.362(4) ?
    C42 S3 . 1.718(3) ?
    C43 C44 . 1.376(5) ?
    C43 C48 . 1.387(4) ?
    C44 C45 . 1.379(5) ?
    C44 H44 . 0.93 ?
    C45 C46 . 1.363(6) ?
    C45 H45 . 0.93 ?
    C46 C47 . 1.361(6) ?
    C46 H46 . 0.93 ?
    C47 C48 . 1.369(5) ?
    C47 H47 . 0.93 ?
    C48 H48 . 0.93 ?
    C49 C50 . 1.368(5) ?
    C49 C54 . 1.370(5) ?
    C49 N6 . 1.446(4) ?
    C50 C51 . 1.388(5) ?
    C50 H50 . 0.93 ?
    C51 C52 . 1.374(6) ?
    C51 H51 . 0.93 ?
    C52 C53 . 1.370(5) ?
    C52 H52 . 0.93 ?
    C53 C54 . 1.388(5) ?
    C53 H53 . 0.93 ?
    C54 H54 . 0.93 ?
    C55 C56 . 1.369(5) ?
    C55 C60 . 1.373(5) ?
    C55 N6 . 1.439(4) ?
    C56 C57 . 1.395(6) ?
    C56 H56 . 0.93 ?
    C57 C58 . 1.372(7) ?
    C57 H57 . 0.93 ?
    C58 C59 . 1.342(7) ?
    C58 H58 . 0.93 ?
    C59 C60 . 1.381(6) ?
    C59 H59 . 0.93 ?
    C60 H60 . 0.93 ?
    O1 Co1 . 1.920(2) y
    O2 Co1 . 1.923(2) y
    O3 Co1 . 1.934(2) y
    S1 Co1 . 2.2153(9) y
    S2 Co1 . 2.2169(11) y
    S3 Co1 . 2.1985(10) y
loop_
    _geom_angle_atom_site_label_1
    _geom_angle_atom_site_label_2
    _geom_angle_atom_site_label_3
    _geom_angle_site_symmetry_1
    _geom_angle_site_symmetry_3
    _geom_angle
    _geom_angle_publ_flag
    O1 C1 N1 . . 129.8(3) ?
    O1 C1 C3 . . 116.1(2) ?
    N1 C1 C3 . . 114.0(2) ?
    N1 C2 N2 . . 113.0(2) ?
    N1 C2 S1 . . 129.9(2) ?
    N2 C2 S1 . . 117.0(2) ?
    C4 C3 C8 . . 118.7(3) ?
    C4 C3 C1 . . 120.9(3) ?
    C8 C3 C1 . . 120.3(3) ?
    C3 C4 C5 . . 120.3(4) ?
    C3 C4 H4 . . 119.9 ?
    C5 C4 H4 . . 119.9 ?
    C6 C5 C4 . . 120.1(4) ?
    C6 C5 H5 . . 120 ?
    C4 C5 H5 . . 120 ?
    C5 C6 C7 . . 120.8(4) ?
    C5 C6 H6 . . 119.6 ?
    C7 C6 H6 . . 119.6 ?
    C6 C7 C8 . . 120.0(4) ?
    C6 C7 H7 . . 120 ?
    C8 C7 H7 . . 120 ?
    C7 C8 C3 . . 120.2(4) ?
    C7 C8 H8 . . 119.9 ?
    C3 C8 H8 . . 119.9 ?
    C10 C9 C14 . . 120.0(3) ?
    C10 C9 N2 . . 119.5(3) ?
    C14 C9 N2 . . 120.5(3) ?
    C9 C10 C11 . . 119.4(4) ?
    C9 C10 H10 . . 120.3 ?
    C11 C10 H10 . . 120.3 ?
    C12 C11 C10 . . 119.9(5) ?
    C12 C11 H11 . . 120.1 ?
    C10 C11 H11 . . 120.1 ?
    C13 C12 C11 . . 120.3(4) ?
    C13 C12 H12 . . 119.9 ?
    C11 C12 H12 . . 119.9 ?
    C12 C13 C14 . . 120.0(4) ?
    C12 C13 H13 . . 120 ?
    C14 C13 H13 . . 120 ?
    C9 C14 C13 . . 120.4(4) ?
    C9 C14 H14 . . 119.8 ?
    C13 C14 H14 . . 119.8 ?
    C20 C15 C16 . . 119.2(3) ?
    C20 C15 N2 . . 120.4(3) ?
    C16 C15 N2 . . 120.4(3) ?
    C15 C16 C17 . . 119.9(3) ?
    C15 C16 H16 . . 120 ?
    C17 C16 H16 . . 120 ?
    C18 C17 C16 . . 121.1(4) ?
    C18 C17 H17 . . 119.5 ?
    C16 C17 H17 . . 119.5 ?
    C17 C18 C19 . . 119.1(4) ?
    C17 C18 H18 . . 120.4 ?
    C19 C18 H18 . . 120.4 ?
    C18 C19 C20 . . 120.5(4) ?
    C18 C19 H19 . . 119.8 ?
    C20 C19 H19 . . 119.8 ?
    C15 C20 C19 . . 120.2(3) ?
    C15 C20 H20 . . 119.9 ?
    C19 C20 H20 . . 119.9 ?
    O2 C21 N3 . . 129.2(3) ?
    O2 C21 C23 . . 115.1(3) ?
    N3 C21 C23 . . 115.7(3) ?
    N3 C22 N4 . . 114.2(3) ?
    N3 C22 S2 . . 130.4(2) ?
    N4 C22 S2 . . 115.3(2) ?
    C28 C23 C24 . . 118.7(3) ?
    C28 C23 C21 . . 121.3(3) ?
    C24 C23 C21 . . 120.0(3) ?
    C25 C24 C23 . . 121.5(4) ?
    C25 C24 H24 . . 119.2 ?
    C23 C24 H24 . . 119.2 ?
    C26 C25 C24 . . 119.4(4) ?
    C26 C25 H25 . . 120.3 ?
    C24 C25 H25 . . 120.3 ?
    C25 C26 C27 . . 120.6(4) ?
    C25 C26 H26 . . 119.7 ?
    C27 C26 H26 . . 119.7 ?
    C28 C27 C26 . . 119.6(5) ?
    C28 C27 H27 . . 120.2 ?
    C26 C27 H27 . . 120.2 ?
    C23 C28 C27 . . 120.1(4) ?
    C23 C28 H28 . . 120 ?
    C27 C28 H28 . . 120 ?
    C34 C29 C30 . . 119.9(4) ?
    C34 C29 N4 . . 119.5(3) ?
    C30 C29 N4 . . 120.5(4) ?
    C29 C30 C31 . . 119.5(5) ?
    C29 C30 H30 . . 120.2 ?
    C31 C30 H30 . . 120.2 ?
    C32 C31 C30 . . 121.0(5) ?
    C32 C31 H31 . . 119.5 ?
    C30 C31 H31 . . 119.5 ?
    C31 C32 C33 . . 120.1(4) ?
    C31 C32 H32 . . 119.9 ?
    C33 C32 H32 . . 119.9 ?
    C32 C33 C34 . . 120.2(4) ?
    C32 C33 H33 . . 119.9 ?
    C34 C33 H33 . . 119.9 ?
    C29 C34 C33 . . 119.2(4) ?
    C29 C34 H34 . . 120.4 ?
    C33 C34 H34 . . 120.4 ?
    C40 C35 C36 . . 119.8(3) ?
    C40 C35 N4 . . 120.8(3) ?
    C36 C35 N4 . . 119.4(3) ?
    C35 C36 C37 . . 119.0(4) ?
    C35 C36 H36 . . 120.5 ?
    C37 C36 H36 . . 120.5 ?
    C38 C37 C36 . . 121.2(4) ?
    C38 C37 H37 . . 119.4 ?
    C36 C37 H37 . . 119.4 ?
    C39 C38 C37 . . 119.5(4) ?
    C39 C38 H38 . . 120.3 ?
    C37 C38 H38 . . 120.3 ?
    C38 C39 C40 . . 120.5(5) ?
    C38 C39 H39 . . 119.8 ?
    C40 C39 H39 . . 119.8 ?
    C35 C40 C39 . . 120.0(4) ?
    C35 C40 H40 . . 120 ?
    C39 C40 H40 . . 120 ?
    O3 C41 N5 . . 129.1(3) ?
    O3 C41 C43 . . 115.9(3) ?
    N5 C41 C43 . . 115.0(2) ?
    N5 C42 N6 . . 114.2(2) ?
    N5 C42 S3 . . 129.7(2) ?
    N6 C42 S3 . . 116.1(2) ?
    C44 C43 C48 . . 118.8(3) ?
    C44 C43 C41 . . 120.3(3) ?
    C48 C43 C41 . . 120.9(3) ?
    C43 C44 C45 . . 120.6(3) ?
    C43 C44 H44 . . 119.7 ?
    C45 C44 H44 . . 119.7 ?
    C46 C45 C44 . . 119.6(4) ?
    C46 C45 H45 . . 120.2 ?
    C44 C45 H45 . . 120.2 ?
    C47 C46 C45 . . 120.6(4) ?
    C47 C46 H46 . . 119.7 ?
    C45 C46 H46 . . 119.7 ?
    C46 C47 C48 . . 120.2(4) ?
    C46 C47 H47 . . 119.9 ?
    C48 C47 H47 . . 119.9 ?
    C47 C48 C43 . . 120.2(4) ?
    C47 C48 H48 . . 119.9 ?
    C43 C48 H48 . . 119.9 ?
    C50 C49 C54 . . 121.0(3) ?
    C50 C49 N6 . . 119.3(3) ?
    C54 C49 N6 . . 119.6(3) ?
    C49 C50 C51 . . 119.6(3) ?
    C49 C50 H50 . . 120.2 ?
    C51 C50 H50 . . 120.2 ?
    C52 C51 C50 . . 119.8(4) ?
    C52 C51 H51 . . 120.1 ?
    C50 C51 H51 . . 120.1 ?
    C53 C52 C51 . . 120.1(3) ?
    C53 C52 H52 . . 120 ?
    C51 C52 H52 . . 120 ?
    C52 C53 C54 . . 120.3(4) ?
    C52 C53 H53 . . 119.8 ?
    C54 C53 H53 . . 119.8 ?
    C49 C54 C53 . . 119.2(4) ?
    C49 C54 H54 . . 120.4 ?
    C53 C54 H54 . . 120.4 ?
    C56 C55 C60 . . 119.6(3) ?
    C56 C55 N6 . . 119.4(3) ?
    C60 C55 N6 . . 120.9(3) ?
    C55 C56 C57 . . 119.3(4) ?
    C55 C56 H56 . . 120.3 ?
    C57 C56 H56 . . 120.3 ?
    C58 C57 C56 . . 120.1(4) ?
    C58 C57 H57 . . 120 ?
    C56 C57 H57 . . 120 ?
    C59 C58 C57 . . 120.2(4) ?
    C59 C58 H58 . . 119.9 ?
    C57 C58 H58 . . 119.9 ?
    C58 C59 C60 . . 120.3(4) ?
    C58 C59 H59 . . 119.8 ?
    C60 C59 H59 . . 119.8 ?
    C55 C60 C59 . . 120.4(4) ?
    C55 C60 H60 . . 119.8 ?
    C59 C60 H60 . . 119.8 ?
    C2 N1 C1 . . 126.2(2) ?
    C2 N2 C15 . . 123.3(2) ?
    C2 N2 C9 . . 119.4(2) ?
    C15 N2 C9 . . 117.3(2) ?
    C22 N3 C21 . . 123.7(3) ?
    C22 N4 C35 . . 122.7(3) ?
    C22 N4 C29 . . 121.3(2) ?
    C35 N4 C29 . . 115.9(2) ?
    C41 N5 C42 . . 124.2(2) ?
    C42 N6 C55 . . 121.9(2) ?
    C42 N6 C49 . . 121.0(2) ?
    C55 N6 C49 . . 116.9(2) ?
    C1 O1 Co1 . . 130.12(18) ?
    C21 O2 Co1 . . 129.07(18) ?
    C41 O3 Co1 . . 126.90(19) ?
    C2 S1 Co1 . . 106.23(10) ?
    C22 S2 Co1 . . 103.40(11) ?
    C42 S3 Co1 . . 106.22(10) ?
    O1 Co1 O2 . . 85.41(9) y
    O1 Co1 O3 . . 87.12(9) y
    O2 Co1 O3 . . 85.99(9) y
    O1 Co1 S3 . . 89.85(7) y
    O2 Co1 S3 . . 175.21(7) y
    O3 Co1 S3 . . 93.07(7) y
    O1 Co1 S1 . . 95.85(7) y
    O2 Co1 S1 . . 92.24(7) y
    O3 Co1 S1 . . 176.42(7) y
    S3 Co1 S1 . . 88.94(4) y
    O1 Co1 S2 . . 177.27(7) y
    O2 Co1 S2 . . 92.85(7) y
    O3 Co1 S2 . . 90.66(7) y
    S3 Co1 S2 . . 91.86(4) y
    S1 Co1 S2 . . 86.31(4) y
loop_
    _geom_torsion_atom_site_label_1
    _geom_torsion_atom_site_label_2
    _geom_torsion_atom_site_label_3
    _geom_torsion_atom_site_label_4
    _geom_torsion_site_symmetry_1
    _geom_torsion_site_symmetry_2
    _geom_torsion_site_symmetry_3
    _geom_torsion_site_symmetry_4
    _geom_torsion
    _geom_torsion_publ_flag
    O1 C1 C3 C4 . . . . -4.2(4) ?
    N1 C1 C3 C4 . . . . 175.6(3) ?
    O1 C1 C3 C8 . . . . 177.5(3) ?
    N1 C1 C3 C8 . . . . -2.7(4) ?
    C8 C3 C4 C5 . . . . 0.6(5) ?
    C1 C3 C4 C5 . . . . -177.7(3) ?
    C3 C4 C5 C6 . . . . -0.4(6) ?
    C4 C5 C6 C7 . . . . 0.0(7) ?
    C5 C6 C7 C8 . . . . 0.2(8) ?
    C6 C7 C8 C3 . . . . 0.1(7) ?
    C4 C3 C8 C7 . . . . -0.5(5) ?
    C1 C3 C8 C7 . . . . 177.8(3) ?
    C14 C9 C10 C11 . . . . -0.1(7) ?
    N2 C9 C10 C11 . . . . 179.8(4) ?
    C9 C10 C11 C12 . . . . 0.7(9) ?
    C10 C11 C12 C13 . . . . -0.3(9) ?
    C11 C12 C13 C14 . . . . -0.7(8) ?
    C10 C9 C14 C13 . . . . -0.9(5) ?
    N2 C9 C14 C13 . . . . 179.2(3) ?
    C12 C13 C14 C9 . . . . 1.3(6) ?
    C20 C15 C16 C17 . . . . 0.3(6) ?
    N2 C15 C16 C17 . . . . 177.9(3) ?
    C15 C16 C17 C18 . . . . -0.7(7) ?
    C16 C17 C18 C19 . . . . 0.7(8) ?
    C17 C18 C19 C20 . . . . -0.3(9) ?
    C16 C15 C20 C19 . . . . 0.0(6) ?
    N2 C15 C20 C19 . . . . -177.5(4) ?
    C18 C19 C20 C15 . . . . 0.0(8) ?
    O2 C21 C23 C28 . . . . -176.1(4) ?
    N3 C21 C23 C28 . . . . 2.6(5) ?
    O2 C21 C23 C24 . . . . 2.7(5) ?
    N3 C21 C23 C24 . . . . -178.6(3) ?
    C28 C23 C24 C25 . . . . -1.3(6) ?
    C21 C23 C24 C25 . . . . 179.9(4) ?
    C23 C24 C25 C26 . . . . 2.1(8) ?
    C24 C25 C26 C27 . . . . -1.6(11) ?
    C25 C26 C27 C28 . . . . 0.3(12) ?
    C24 C23 C28 C27 . . . . -0.1(8) ?
    C21 C23 C28 C27 . . . . 178.7(5) ?
    C26 C27 C28 C23 . . . . 0.6(11) ?
    C34 C29 C30 C31 . . . . -0.9(7) ?
    N4 C29 C30 C31 . . . . 178.2(4) ?
    C29 C30 C31 C32 . . . . -0.9(9) ?
    C30 C31 C32 C33 . . . . 2.4(9) ?
    C31 C32 C33 C34 . . . . -2.3(8) ?
    C30 C29 C34 C33 . . . . 1.0(6) ?
    N4 C29 C34 C33 . . . . -178.0(3) ?
    C32 C33 C34 C29 . . . . 0.5(7) ?
    C40 C35 C36 C37 . . . . 0.4(5) ?
    N4 C35 C36 C37 . . . . 178.0(3) ?
    C35 C36 C37 C38 . . . . -1.1(6) ?
    C36 C37 C38 C39 . . . . 1.2(7) ?
    C37 C38 C39 C40 . . . . -0.6(7) ?
    C36 C35 C40 C39 . . . . 0.1(6) ?
    N4 C35 C40 C39 . . . . -177.4(4) ?
    C38 C39 C40 C35 . . . . -0.1(7) ?
    O3 C41 C43 C44 . . . . -2.2(4) ?
    N5 C41 C43 C44 . . . . 175.9(3) ?
    O3 C41 C43 C48 . . . . 177.8(3) ?
    N5 C41 C43 C48 . . . . -4.1(5) ?
    C48 C43 C44 C45 . . . . 1.0(6) ?
    C41 C43 C44 C45 . . . . -179.0(4) ?
    C43 C44 C45 C46 . . . . -0.5(7) ?
    C44 C45 C46 C47 . . . . -1.5(9) ?
    C45 C46 C47 C48 . . . . 2.9(9) ?
    C46 C47 C48 C43 . . . . -2.4(8) ?
    C44 C43 C48 C47 . . . . 0.4(6) ?
    C41 C43 C48 C47 . . . . -179.6(4) ?
    C54 C49 C50 C51 . . . . -0.6(6) ?
    N6 C49 C50 C51 . . . . 177.1(3) ?
    C49 C50 C51 C52 . . . . 0.3(6) ?
    C50 C51 C52 C53 . . . . 0.3(6) ?
    C51 C52 C53 C54 . . . . -0.6(6) ?
    C50 C49 C54 C53 . . . . 0.3(6) ?
    N6 C49 C54 C53 . . . . -177.4(3) ?
    C52 C53 C54 C49 . . . . 0.3(6) ?
    C60 C55 C56 C57 . . . . -1.1(6) ?
    N6 C55 C56 C57 . . . . 179.0(4) ?
    C55 C56 C57 C58 . . . . 0.9(7) ?
    C56 C57 C58 C59 . . . . -0.4(9) ?
    C57 C58 C59 C60 . . . . 0.2(9) ?
    C56 C55 C60 C59 . . . . 0.9(6) ?
    N6 C55 C60 C59 . . . . -179.2(4) ?
    C58 C59 C60 C55 . . . . -0.4(7) ?
    N2 C2 N1 C1 . . . . 174.2(3) ?
    S1 C2 N1 C1 . . . . -4.0(4) ?
    O1 C1 N1 C2 . . . . 9.7(5) ?
    C3 C1 N1 C2 . . . . -170.1(3) ?
    N1 C2 N2 C15 . . . . 178.7(2) ?
    S1 C2 N2 C15 . . . . -2.9(4) ?
    N1 C2 N2 C9 . . . . -3.1(4) ?
    S1 C2 N2 C9 . . . . 175.3(2) ?
    C20 C15 N2 C2 . . . . -79.4(4) ?
    C16 C15 N2 C2 . . . . 103.1(4) ?
    C20 C15 N2 C9 . . . . 102.3(4) ?
    C16 C15 N2 C9 . . . . -75.2(4) ?
    C10 C9 N2 C2 . . . . 100.3(4) ?
    C14 C9 N2 C2 . . . . -79.9(4) ?
    C10 C9 N2 C15 . . . . -81.4(4) ?
    C14 C9 N2 C15 . . . . 98.5(3) ?
    N4 C22 N3 C21 . . . . -178.5(3) ?
    S2 C22 N3 C21 . . . . -0.8(5) ?
    O2 C21 N3 C22 . . . . -9.2(5) ?
    C23 C21 N3 C22 . . . . 172.3(3) ?
    N3 C22 N4 C35 . . . . -174.9(3) ?
    S2 C22 N4 C35 . . . . 7.1(4) ?
    N3 C22 N4 C29 . . . . 2.1(4) ?
    S2 C22 N4 C29 . . . . -176.0(3) ?
    C40 C35 N4 C22 . . . . -102.6(4) ?
    C36 C35 N4 C22 . . . . 79.8(4) ?
    C40 C35 N4 C29 . . . . 80.2(4) ?
    C36 C35 N4 C29 . . . . -97.3(4) ?
    C34 C29 N4 C22 . . . . -93.6(4) ?
    C30 C29 N4 C22 . . . . 87.4(5) ?
    C34 C29 N4 C35 . . . . 83.6(4) ?
    C30 C29 N4 C35 . . . . -95.4(4) ?
    O3 C41 N5 C42 . . . . 3.5(5) ?
    C43 C41 N5 C42 . . . . -174.3(3) ?
    N6 C42 N5 C41 . . . . 167.0(3) ?
    S3 C42 N5 C41 . . . . -13.9(5) ?
    N5 C42 N6 C55 . . . . -175.0(3) ?
    S3 C42 N6 C55 . . . . 5.8(4) ?
    N5 C42 N6 C49 . . . . 10.1(4) ?
    S3 C42 N6 C49 . . . . -169.0(2) ?
    C56 C55 N6 C42 . . . . -110.8(4) ?
    C60 C55 N6 C42 . . . . 69.3(4) ?
    C56 C55 N6 C49 . . . . 64.3(4) ?
    C60 C55 N6 C49 . . . . -115.7(4) ?
    C50 C49 N6 C42 . . . . 63.7(4) ?
    C54 C49 N6 C42 . . . . -118.7(4) ?
    C50 C49 N6 C55 . . . . -111.4(4) ?
    C54 C49 N6 C55 . . . . 66.2(4) ?
    N1 C1 O1 Co1 . . . . 1.0(4) ?
    C3 C1 O1 Co1 . . . . -179.22(17) ?
    N3 C21 O2 Co1 . . . . -15.1(5) ?
    C23 C21 O2 Co1 . . . . 163.5(2) ?
    N5 C41 O3 Co1 . . . . 29.3(4) ?
    C43 C41 O3 Co1 . . . . -152.9(2) ?
    N1 C2 S1 Co1 . . . . -7.9(3) ?
    N2 C2 S1 Co1 . . . . 174.04(18) ?
    N3 C22 S2 Co1 . . . . 24.0(3) ?
    N4 C22 S2 Co1 . . . . -158.4(2) ?
    N5 C42 S3 Co1 . . . . -4.7(3) ?
    N6 C42 S3 Co1 . . . . 174.3(2) ?
    C1 O1 Co1 O2 . . . . -102.9(2) ?
    C1 O1 Co1 O3 . . . . 170.9(2) ?
    C1 O1 Co1 S3 . . . . 77.8(2) ?
    C1 O1 Co1 S1 . . . . -11.1(2) ?
    C21 O2 Co1 O1 . . . . -144.6(3) ?
    C21 O2 Co1 O3 . . . . -57.2(3) ?
    C21 O2 Co1 S1 . . . . 119.7(3) ?
    C21 O2 Co1 S2 . . . . 33.3(3) ?
    C41 O3 Co1 O1 . . . . -127.1(2) ?
    C41 O3 Co1 O2 . . . . 147.3(2) ?
    C41 O3 Co1 S3 . . . . -37.4(2) ?
    C41 O3 Co1 S2 . . . . 54.5(2) ?
    C42 S3 Co1 O1 . . . . 109.02(12) ?
    C42 S3 Co1 O3 . . . . 21.91(12) ?
    C42 S3 Co1 S1 . . . . -155.12(11) ?
    C42 S3 Co1 S2 . . . . -68.85(11) ?
    C2 S1 Co1 O1 . . . . 11.72(12) ?
    C2 S1 Co1 O2 . . . . 97.33(12) ?
    C2 S1 Co1 S3 . . . . -78.02(10) ?
    C2 S1 Co1 S2 . . . . -169.95(10) ?
    C22 S2 Co1 O2 . . . . -30.16(12) ?
    C22 S2 Co1 O3 . . . . 55.86(12) ?
    C22 S2 Co1 S3 . . . . 148.96(11) ?
    C22 S2 Co1 S1 . . . . -122.23(11) ?
