# Supplementary material for: Tris(N-benzoyl-N′,N′-diphenyl­thio­ureato-κ2 O,S)cobalt(III)
Source: Acta Crystallogr Sect E Struct Rep Online. 2008 Feb 29;64(Pt 3):m503. doi: 10.1107/S160053680800531X (PMC2960879; doi:10.1107/S160053680800531X)
Supplement: Supplementary file 2 [file e-64-0m503-Isup2.hkl]

#
# h,k,l, Fc-squared, Fo-squared, sigma(Fo-squared) and status flag
#
data_I
_shelx_title ' Benzdifco in P -1'
_shelx_refln_list_code          4
_shelx_F_calc_maximum      163.47
_exptl_crystal_F_000      1092.00
_reflns_d_resolution_high  0.8409
 
loop_
 _symmetry_equiv_pos_as_xyz
 'x, y, z'
 '-x, -y, -z'
 
_cell_length_a    10.4610
_cell_length_b    13.5910
_cell_length_c    20.5150
_cell_angle_alpha  93.371
_cell_angle_beta   97.652
_cell_angle_gamma 112.212
 
_shelx_F_squared_multiplier     1.000
 
loop_
 _refln_index_h
 _refln_index_k
 _refln_index_l
 _refln_F_squared_calc
 _refln_F_squared_meas
 _refln_F_squared_sigma
 _refln_observed_status
   3   0   0     1286.39     1107.30     47.42 o
   4   0   0      692.56      644.60     22.73 o
   5   0   0       13.99       17.56      4.68 o
   6   0   0       86.71       80.59      8.06 o
   7   0   0       90.76       76.46      9.28 o
   8   0   0      143.30      167.01     12.68 o
   9   0   0        1.32       10.45      5.01 o
  10   0   0        8.14       12.81      5.84 o
  11   0   0        0.08       10.33      5.64 o
 -11   1   0        0.17       12.93     10.53 o
 -10   1   0        1.40       13.16      5.75 o
  -9   1   0      107.22      102.89     11.46 o
  -8   1   0      344.84      358.61     16.16 o
  -7   1   0       63.52       64.62      7.05 o
  -6   1   0        0.08        1.76      0.96 o
  -5   1   0      356.13      335.11     13.13 o
  -4   1   0        0.84        5.32      2.74 o
  -3   1   0      991.47      825.83     28.26 o
  -2   1   0       63.94       84.79      4.19 o
   1   1   0      186.75       92.47     44.03 o
   2   1   0     5598.42     4714.61    133.71 o
   3   1   0     1749.99     1574.06     54.74 o
   4   1   0      126.94      107.89      8.02 o
   5   1   0      593.54      489.12     19.57 o
   6   1   0     2888.79     2897.26    148.89 o
   7   1   0      274.56      258.02     14.87 o
   8   1   0        0.50       13.63      6.97 o
   9   1   0       45.30       47.32      9.08 o
  10   1   0       70.51       50.08      9.27 o
  11   1   0        0.05       16.30      7.61 o
 -11   2   0       36.63       22.22     10.93 o
 -10   2   0      205.05      215.90     19.51 o
  -9   2   0      242.99      282.31     19.37 o
  -8   2   0        9.50        9.92      6.47 o
  -7   2   0      240.68      251.82     16.98 o
  -6   2   0       43.40       52.87      6.08 o
  -5   2   0     1071.93      975.74     48.89 o
  -4   2   0      679.73      521.40     22.00 o
  -3   2   0     1424.48     1259.71     47.78 o
   0   2   0     1709.18      369.08    772.60 o
   1   2   0     3848.09     3281.42    109.56 o
   2   2   0     3791.28     3054.18     99.48 o
   3   2   0      458.12      424.79     14.32 o
   4   2   0       66.24       66.28      7.45 o
   5   2   0     1175.29     1191.87     45.89 o
   6   2   0     1596.99     1608.91     73.05 o
   7   2   0      969.00     1093.37     57.35 o
   8   2   0       67.33       68.13     20.53 o
   9   2   0       62.93       52.80      8.32 o
  10   2   0        0.03        9.25      5.09 o
 -12   3   0       14.35       18.08     13.60 o
 -11   3   0       42.70       43.49     10.21 o
 -10   3   0       49.90       37.92     11.47 o
  -9   3   0      345.03      318.93     22.73 o
  -8   3   0      182.10      160.63     12.17 o
  -7   3   0      135.83      126.99     11.12 o
  -6   3   0       12.96        9.37      5.08 o
  -5   3   0     3048.27     2860.76    162.13 o
  -4   3   0     6982.10     6137.65    286.07 o
  -3   3   0    11071.51    11214.50    393.08 o
  -2   3   0     2919.37     2987.75     78.63 o
  -1   3   0     4013.90     3732.78    377.30 o
   0   3   0     5417.05     4224.32    451.92 o
   1   3   0       20.34       16.79      3.80 o
   2   3   0     1088.99      964.71     33.79 o
   3   3   0      333.31      274.91     10.11 o
   4   3   0      109.60       97.54      6.09 o
   5   3   0       72.04       76.47      7.80 o
   6   3   0      267.71      246.14     12.61 o
   7   3   0      100.45       97.04     11.09 o
   8   3   0      375.01      412.60     23.63 o
   9   3   0       75.24       72.15     13.58 o
  10   3   0        0.22       11.11      6.29 o
 -12   4   0       52.97       40.43     13.22 o
 -11   4   0       26.24       19.67     12.55 o
 -10   4   0       23.11       12.93      6.99 o
  -9   4   0       90.49       91.24     11.54 o
  -8   4   0       57.67       52.95      7.69 o
  -7   4   0       63.15       63.64      8.74 o
  -6   4   0        2.85        5.32      4.36 o
  -5   4   0     5331.84     5304.58    255.08 o
  -4   4   0    11400.81    11975.10    719.43 o
  -3   4   0    12149.90    12887.46    490.03 o
  -2   4   0      592.12      611.27     20.76 o
  -1   4   0     1111.60     1088.73     44.39 o
   0   4   0      539.06      506.98     30.26 o
   1   4   0       36.38       27.10      5.10 o
   2   4   0     1887.57     1719.43     62.93 o
   3   4   0     1140.29     1119.61     47.42 o
   4   4   0       95.19       70.70      8.16 o
   5   4   0      248.34      236.02     18.65 o
   6   4   0        0.35       17.04      7.97 o
   7   4   0        0.82       11.58      5.35 o
   8   4   0      169.57      145.15     13.47 o
   9   4   0       17.00       17.32      7.52 o
 -12   5   0       37.70       33.96     11.86 o
 -11   5   0        8.14       19.13      6.98 o
 -10   5   0       94.97      114.62      9.09 o
  -9   5   0       48.15       46.25      7.20 o
  -8   5   0      439.44      510.74     34.06 o
  -7   5   0      141.71      144.03      8.39 o
  -6   5   0      199.26      208.36      9.30 o
  -5   5   0      834.79      909.85     50.92 o
  -4   5   0     7892.50     7407.14    512.19 o
  -3   5   0     7269.88     7768.22    306.31 o
  -2   5   0      283.63      276.28      9.74 o
  -1   5   0      101.54      107.65      5.22 o
   0   5   0       33.79       25.42      3.62 o
   1   5   0      513.51      434.14     14.43 o
   2   5   0     5780.40     5437.17    294.09 o
   3   5   0     3946.97     3774.31    180.54 o
   4   5   0      211.42      223.34     18.56 o
   5   5   0      352.49      377.59     15.86 o
   6   5   0       18.48       18.64      3.27 o
   7   5   0       78.77       76.10     11.30 o
   8   5   0        0.39        9.99      5.76 o
   9   5   0        1.49       11.65      5.99 o
 -12   6   0       30.17       41.25      8.95 o
 -11   6   0      138.40      162.14     14.34 o
 -10   6   0      153.38      186.01     21.12 o
  -9   6   0       47.71       49.36      5.81 o
  -8   6   0      118.37      102.10      7.76 o
  -7   6   0       27.74       24.99      5.32 o
  -6   6   0     2986.21     3374.46    201.58 o
  -5   6   0     3084.01     3676.76    184.37 o
  -4   6   0      180.16      201.04     10.56 o
  -3   6   0      147.27      132.55      9.63 o
  -2   6   0      650.76      659.86     75.07 o
  -1   6   0      545.80      654.50     83.04 o
   0   6   0     2999.57     3252.50    309.31 o
   1   6   0      580.53      549.07     21.87 o
   2   6   0     3031.74     2688.27    122.25 o
   3   6   0     3039.68     2960.57    148.37 o
   4   6   0      368.67      344.01     18.27 o
   5   6   0      823.65      750.04     34.79 o
   6   6   0      131.12      109.57     10.05 o
   7   6   0       16.77       23.66      7.85 o
   8   6   0       50.17       47.79     10.34 o
 -12   7   0        3.17        5.55      4.20 o
 -11   7   0       47.06       53.21     11.26 o
 -10   7   0       63.38       75.74      7.83 o
  -9   7   0       33.83       39.90      5.88 o
  -8   7   0      289.92      268.66     12.59 o
  -7   7   0      380.16      381.20     25.95 o
  -6   7   0     1868.37     2207.37    106.45 o
  -5   7   0      761.80      809.62     31.12 o
  -4   7   0     1216.59     1343.87     39.87 o
  -3   7   0       12.14       15.69      4.42 o
  -2   7   0      436.32      358.06     80.43 o
  -1   7   0      422.99      554.68     47.36 o
   0   7   0      351.74      365.45     58.64 o
   1   7   0      259.08      259.13     15.46 o
   2   7   0      421.62      422.82     19.33 o
   3   7   0      967.76      944.85     35.12 o
   4   7   0     1128.77     1149.63     58.33 o
   5   7   0       14.01       29.59     11.93 o
   6   7   0        3.56        9.27      4.57 o
   7   7   0       24.13       16.73      6.71 o
   8   7   0       36.66       37.70     14.73 o
 -12   8   0        6.21       15.60      8.30 o
 -11   8   0       19.67       24.12      7.48 o
 -10   8   0      143.35      133.98      9.51 o
  -9   8   0        1.57        6.90      5.47 o
  -8   8   0      231.07      212.93     10.56 o
  -7   8   0      340.56      384.80     34.76 o
  -6   8   0      581.19      649.10     27.32 o
  -5   8   0      577.97      641.03     19.96 o
  -4   8   0      567.10      529.93     20.30 o
  -3   8   0      376.01      277.79     27.92 o
  -2   8   0      275.93      258.05     21.39 o
  -1   8   0        2.15        5.00      2.28 o
   0   8   0       26.64       22.30      3.71 o
   1   8   0        7.71        5.60      2.63 o
   2   8   0        8.44       12.74      5.27 o
   3   8   0        1.37        7.11      3.42 o
   4   8   0        6.39        8.44      4.29 o
   5   8   0        1.16        7.12      3.86 o
   6   8   0        8.00        9.06      5.41 o
   7   8   0        6.57       10.81      5.56 o
 -12   9   0        1.19        8.42      5.64 o
 -11   9   0        0.12        6.52      5.38 o
 -10   9   0       42.46       22.52      5.95 o
  -9   9   0       33.27       34.30      9.30 o
  -8   9   0        5.46       10.76      6.29 o
  -7   9   0      527.81      683.43     38.26 o
  -6   9   0      183.68      184.51     11.04 o
  -5   9   0       37.97       51.32      7.29 o
  -4   9   0       73.19       68.19     10.04 o
  -3   9   0       50.76       49.46      8.05 o
  -2   9   0      700.35      950.42     94.51 o
  -1   9   0     1035.48     1137.47     74.65 o
   0   9   0       65.96       85.15      5.85 o
   1   9   0       12.89       11.06      3.69 o
   2   9   0      521.19      616.22     74.31 o
   3   9   0      986.83     1045.61     84.27 o
   4   9   0       20.17       25.37      6.46 o
   5   9   0        0.13        9.37      5.51 o
   6   9   0        9.05       16.01      8.14 o
 -11  10   0        7.24       10.04      8.08 o
 -10  10   0       51.67       51.42      6.57 o
  -9  10   0       99.52      111.73     16.72 o
  -8  10   0      127.30      136.29      9.30 o
  -7  10   0        3.38       12.98      9.85 o
  -6  10   0        0.03        5.70      3.27 o
  -5  10   0      287.81      343.29     37.15 o
  -4  10   0      194.47      223.53     41.77 o
  -3  10   0       60.45       47.63     17.43 o
  -2  10   0     1273.59     1525.41    125.24 o
  -1  10   0      698.45      914.40     59.66 o
   0  10   0      349.30      350.27     25.27 o
   1  10   0      136.01      139.17     12.85 o
   2  10   0      286.74      291.13     16.20 o
   3  10   0       61.64       54.21      8.46 o
   4  10   0      150.84      148.13     16.68 o
   5  10   0      100.23      113.02     11.34 o
 -11  11   0        8.77       11.18      6.93 o
 -10  11   0        0.73        8.74      5.76 o
  -9  11   0       14.45       18.09      5.18 o
  -8  11   0      255.19      250.81     21.47 o
  -7  11   0      291.54      312.57     14.33 o
  -6  11   0      225.67      277.65     13.21 o
  -5  11   0      450.30      493.96     20.49 o
  -4  11   0       24.25       15.82      6.17 o
  -3  11   0      129.52      152.40     21.69 o
  -2  11   0       86.38       72.68      8.61 o
  -1  11   0       56.19       73.30     18.62 o
   0  11   0       32.54       37.00      6.80 o
   1  11   0        6.88        8.47      4.27 o
   2  11   0      271.87      263.30     19.56 o
   3  11   0      185.07      215.82     15.17 o
   4  11   0      120.12      123.51     18.20 o
   5  11   0       47.87       17.23     10.88 o
 -11  12   0        0.83        7.29      6.27 o
 -10  12   0       30.54       23.89      7.94 o
  -9  12   0        6.14        7.85      3.57 o
  -8  12   0      223.38      243.59     18.12 o
  -7  12   0      266.19      282.32     13.85 o
  -6  12   0       90.43      102.21      8.88 o
  -5  12   0       19.60       19.66      6.75 o
  -4  12   0       34.22       38.13      7.39 o
  -3  12   0        0.74        6.80      3.65 o
  -2  12   0      585.64      714.46     70.69 o
  -1  12   0      540.25      547.58     27.55 o
   0  12   0       66.29       82.61      8.57 o
   1  12   0       19.55       25.28      7.04 o
   2  12   0       39.01       27.80      8.62 o
   3  12   0       50.79       50.97     24.92 o
   4  12   0        4.00       10.37      7.19 o
 -10  13   0       17.63       22.06     16.40 o
  -9  13   0       59.36       60.05     14.20 o
  -8  13   0        3.05       14.41      6.43 o
  -7  13   0      250.05      279.13     20.77 o
  -6  13   0      216.31      268.58     43.66 o
  -5  13   0      164.42      176.67     33.16 o
  -4  13   0       20.12       22.41      8.89 o
  -3  13   0      241.79      298.38     19.39 o
  -2  13   0      509.18      558.05     72.75 o
  -1  13   0      240.82      278.17     29.32 o
   0  13   0      111.11      155.35     13.66 o
   1  13   0        5.95       14.75      6.21 o
   2  13   0        9.64       20.07      9.55 o
  -9  14   0       17.00       17.96     14.07 o
  -8  14   0        0.57       11.31      6.03 o
  -7  14   0      112.06       79.37     17.09 o
  -6  14   0       56.40       60.36      8.43 o
  -5  14   0        5.36       12.05      5.79 o
  -4  14   0        5.86       11.04      5.78 o
  -3  14   0        0.37       11.57      9.11 o
  -2  14   0       28.62       44.87     11.29 o
  -1  14   0      134.07      142.84      9.49 o
   0  14   0      173.13      166.74     14.21 o
   1  14   0       95.36       95.95     11.16 o
  -8  15   0        6.72        9.26      5.31 o
  -7  15   0        1.79        9.20      5.08 o
  -6  15   0        6.24       17.84      6.95 o
  -5  15   0        0.51        9.08      5.20 o
  -4  15   0        5.87       14.96      8.09 o
  -3  15   0        0.67       10.64      6.07 o
  -2  15   0       11.96       14.30      6.94 o
  -1  15   0       31.90       21.65      8.51 o
  -6  16   0        0.80       13.96      6.84 o
  -5  16   0       70.37       50.57     14.09 o
  -4  16   0       42.21       34.50     12.12 o
   4 -16   1       17.72       18.06      8.12 o
   5 -16   1        4.94        9.51      5.42 o
   6 -16   1        0.50        7.07      4.26 o
   1 -15   1      127.55       93.88     33.82 o
   2 -15   1      160.78      207.25     40.66 o
   3 -15   1       22.56       25.47      8.74 o
   4 -15   1        0.27        8.90      4.54 o
   5 -15   1        9.67       13.91      7.25 o
   6 -15   1       35.87       29.80     11.53 o
   7 -15   1       49.23       28.70      9.59 o
   8 -15   1       32.25       59.88     19.24 o
  -1 -14   1      100.73       88.78     10.83 o
   0 -14   1        0.78        8.21      4.46 o
   1 -14   1       99.32      122.29     15.30 o
   2 -14   1      177.71      215.70     34.06 o
   3 -14   1       23.50       40.16      8.28 o
   4 -14   1        2.54        9.07      4.95 o
   5 -14   1        0.71       10.11      4.88 o
   6 -14   1       69.99       86.97     13.74 o
   7 -14   1      193.59      235.37     23.15 o
   8 -14   1      291.70      311.13     18.49 o
   9 -14   1       38.07       26.97     18.47 o
  -2 -13   1       40.98       40.02     11.83 o
  -1 -13   1      165.84      193.06     16.66 o
   0 -13   1      176.81      168.93     22.71 o
   1 -13   1        1.07        9.76      5.36 o
   2 -13   1       45.35       35.09      9.55 o
   3 -13   1       61.11       53.39     10.12 o
   4 -13   1        3.79       11.33      6.19 o
   5 -13   1       91.11      130.44     37.84 o
   6 -13   1      144.24      151.85     17.03 o
   7 -13   1      557.84      620.37     30.55 o
   8 -13   1      465.48      511.75     37.08 o
   9 -13   1      148.92      148.27     27.35 o
  10 -13   1        1.19       13.47     11.28 o
  -4 -12   1        7.44        9.49      8.02 o
  -3 -12   1       20.27       19.13      8.48 o
  -2 -12   1       30.70       47.12      8.51 o
  -1 -12   1       98.58      118.43     23.54 o
   0 -12   1      443.80      483.87     58.32 o
   1 -12   1       59.13       77.15      7.20 o
   2 -12   1       14.06       25.83      7.22 o
   3 -12   1        9.10       11.53      5.10 o
   4 -12   1      656.74      744.51     74.81 o
   5 -12   1     1193.16     1419.59     90.14 o
   6 -12   1      412.25      437.59     25.96 o
   7 -12   1      146.49      156.24     31.64 o
   8 -12   1      310.18      340.57     27.07 o
   9 -12   1      224.80      212.33     34.20 o
  10 -12   1        3.53        5.67      4.19 o
  11 -12   1        3.28        6.50      5.57 o
  -5 -11   1        2.64        8.73      6.67 o
  -4 -11   1       46.02       45.94     13.19 o
  -3 -11   1       73.08       86.23     10.44 o
  -2 -11   1       57.72       39.12      9.29 o
  -1 -11   1      416.47      440.51     22.76 o
   0 -11   1      311.36      249.46     41.25 o
   1 -11   1      477.87      511.43     32.28 o
   2 -11   1      140.72      150.10     14.61 o
   3 -11   1      479.59      579.41     59.10 o
   4 -11   1      174.04      209.32     27.28 o
   5 -11   1      256.70      284.58     13.33 o
   6 -11   1      147.64      153.24      9.84 o
   7 -11   1       36.47       31.69      3.82 o
   8 -11   1       35.36       39.84      6.64 o
   9 -11   1       32.60       25.86      7.41 o
  10 -11   1        0.76        7.02      5.61 o
  11 -11   1        3.70        6.34      4.30 o
  -6 -10   1       21.98       11.50      8.58 o
  -5 -10   1       54.96       55.09     33.44 o
  -4 -10   1        3.47       13.85      6.67 o
  -3 -10   1       25.44       22.55      6.38 o
  -2 -10   1        2.44        6.33      3.04 o
  -1 -10   1        6.10        6.55      3.30 o
   0 -10   1       10.89       15.55      4.28 o
   1 -10   1        0.60        5.01      2.58 o
   2 -10   1      542.18      538.23     73.67 o
   3 -10   1     1059.55     1452.47    140.68 o
   4 -10   1      374.95      445.85     45.45 o
   5 -10   1      172.79      180.53     11.21 o
   6 -10   1       62.97       50.64      6.27 o
   7 -10   1      315.28      320.84     15.89 o
   8 -10   1       55.64       54.09     10.21 o
   9 -10   1       11.59        9.17      5.08 o
  10 -10   1       54.74       56.57     10.00 o
  11 -10   1       27.89        9.88      5.18 o
  -6  -9   1       11.53       18.89     10.23 o
  -5  -9   1      145.93      151.01     24.19 o
  -4  -9   1      271.82      302.46     44.96 o
  -3  -9   1       24.58       14.71      5.67 o
  -2  -9   1       35.32       34.05      6.14 o
  -1  -9   1       18.29        9.78      4.05 o
   0  -9   1       63.47       55.16      5.27 o
   1  -9   1      428.54      413.21     35.66 o
   2  -9   1       86.87       88.95      8.87 o
   3  -9   1      489.83      573.22     43.71 o
   4  -9   1      985.21     1111.99     45.26 o
   5  -9   1      703.76      733.65     25.20 o
   6  -9   1      907.63      959.81     40.15 o
   7  -9   1      266.82      263.94     17.77 o
   8  -9   1      236.96      240.23     21.26 o
   9  -9   1      155.26      156.12     14.69 o
  10  -9   1       94.97       93.98      8.32 o
  11  -9   1       19.08       10.23      7.41 o
  12  -9   1        0.65        9.48      6.81 o
  -7  -8   1        8.03        9.65      5.65 o
  -6  -8   1        0.39       10.48      5.90 o
  -5  -8   1       79.26       76.10     10.58 o
  -4  -8   1      143.38      155.27     11.54 o
  -3  -8   1      567.46      579.97     33.97 o
  -2  -8   1       47.08       46.05      5.69 o
  -1  -8   1        1.26        5.81      3.07 o
   0  -8   1        3.59        6.89      3.76 o
   1  -8   1     1281.96     1402.06    166.48 o
   2  -8   1      151.38      154.15     18.86 o
   3  -8   1       79.28       71.65     12.01 o
   4  -8   1      599.14      635.65     25.60 o
   5  -8   1       21.48       16.52      3.98 o
   6  -8   1      451.09      510.31     24.88 o
   7  -8   1       64.92       64.04      9.93 o
   8  -8   1      106.45      121.92      8.67 o
   9  -8   1      184.23      209.34     15.18 o
  10  -8   1      135.76      136.70      9.37 o
  11  -8   1       39.88       46.09      7.27 o
  12  -8   1        0.24        5.46      3.93 o
  -8  -7   1       69.63       49.27     18.34 o
  -7  -7   1       13.32       13.85      7.39 o
  -6  -7   1        1.39        6.57      3.62 o
  -5  -7   1        7.85        7.70      3.36 o
  -4  -7   1      211.87      199.09     10.91 o
  -3  -7   1      119.01      101.97      9.87 o
  -2  -7   1     2551.34     2502.78    160.13 o
  -1  -7   1      146.73      148.77     16.74 o
   0  -7   1      946.03     1028.93     84.25 o
   1  -7   1     2728.51     2919.13    299.10 o
   2  -7   1     2248.83     2387.26     80.62 o
   3  -7   1     1782.67     1893.29     63.54 o
   4  -7   1       21.69       18.31      3.32 o
   5  -7   1        8.36        9.30      3.56 o
   6  -7   1       17.43       13.52      5.39 o
   7  -7   1        8.08        7.16      4.77 o
   8  -7   1       16.76       14.39      5.43 o
   9  -7   1        2.55        6.78      5.42 o
  10  -7   1      106.71      108.26     12.87 o
  11  -7   1      241.20      249.67     30.64 o
  12  -7   1       36.76       27.65     12.27 o
  -8  -6   1       34.94       33.68     11.48 o
  -7  -6   1        0.37       11.41      6.18 o
  -6  -6   1      323.86      320.17     18.59 o
  -5  -6   1      254.38      263.88     16.82 o
  -4  -6   1        0.00        7.74      3.91 o
  -3  -6   1       71.96       62.91     16.45 o
  -2  -6   1      287.09      317.65     24.41 o
  -1  -6   1      131.97      134.04     16.33 o
   0  -6   1       18.54       13.94      3.60 o
   1  -6   1       24.98       39.56      6.03 o
   2  -6   1     1279.04     1429.69     48.36 o
   3  -6   1      879.25      936.17     32.36 o
   4  -6   1     1136.09     1069.48     46.64 o
   5  -6   1        9.84        4.22      2.99 o
   6  -6   1        2.21        7.13      5.57 o
   7  -6   1      153.63      166.18     10.63 o
   8  -6   1       31.64       22.68      6.29 o
   9  -6   1      108.26      101.55      8.11 o
  10  -6   1        3.16        8.63      6.89 o
  11  -6   1       73.89       74.05     11.68 o
  12  -6   1       20.55       15.87      7.41 o
  -9  -5   1        0.20       10.54      7.35 o
  -8  -5   1        0.36        8.53      4.79 o
  -7  -5   1        2.69       10.21      4.77 o
  -6  -5   1      446.81      453.44     15.53 o
  -5  -5   1       99.40       92.62      6.30 o
  -4  -5   1      431.32      400.87     16.37 o
  -3  -5   1      461.89      457.69     17.53 o
  -2  -5   1      909.89      959.82     38.66 o
  -1  -5   1      602.01      540.92     45.85 o
   0  -5   1      910.13      921.97     75.33 o
   1  -5   1     3072.01     3066.79    334.39 o
   2  -5   1      110.63       91.16      5.12 o
   3  -5   1      289.09      311.56     12.78 o
   4  -5   1    11647.48    12201.43    544.19 o
   5  -5   1     6793.64     7470.72    481.84 o
   6  -5   1     3085.17     3080.48    180.66 o
   7  -5   1      193.40      185.79     10.21 o
   8  -5   1      103.26      112.57      8.04 o
   9  -5   1       46.56       29.08      5.81 o
  10  -5   1       50.58       66.57      7.97 o
  11  -5   1        1.39        6.39      3.88 o
  12  -5   1        0.75        8.14      6.74 o
  -9  -4   1        4.85       12.69      6.62 o
  -8  -4   1       28.11       18.97      7.74 o
  -7  -4   1       95.02      100.88      9.54 o
  -6  -4   1       81.23       64.66      8.86 o
  -5  -4   1        7.93        7.05      2.74 o
  -4  -4   1       12.99       13.64      3.39 o
  -3  -4   1     1763.03     1694.57     66.47 o
  -2  -4   1     3334.69     3172.59    125.85 o
  -1  -4   1     1005.96      842.30     29.70 o
   0  -4   1     1661.98     1617.44    124.41 o
   1  -4   1      101.68       97.58      5.75 o
   2  -4   1      208.07      249.80     10.00 o
   3  -4   1      449.70      496.11     17.46 o
   4  -4   1     3970.81     3991.94    180.03 o
   5  -4   1     2819.40     2829.94    133.31 o
   6  -4   1     1135.13     1160.77     47.00 o
   7  -4   1       42.03       39.55      6.92 o
   8  -4   1       29.94       31.35      8.81 o
   9  -4   1      114.14      136.86     13.01 o
  10  -4   1      110.17      100.89      7.76 o
  11  -4   1      105.48      100.14     12.80 o
  12  -4   1       31.55       18.37      9.19 o
 -10  -3   1        0.28       12.24      7.06 o
  -9  -3   1       17.30       20.23      9.16 o
  -8  -3   1      210.04      224.61     15.55 o
  -7  -3   1       63.83       59.00      8.45 o
  -6  -3   1      555.82      592.91     24.89 o
  -5  -3   1      485.90      447.89     16.85 o
  -4  -3   1       41.63       41.60      4.40 o
  -3  -3   1     2098.68     1978.89     82.13 o
  -2  -3   1     1783.16     1506.12     53.14 o
  -1  -3   1     2253.47     1892.49     64.87 o
   0  -3   1     9397.79     8098.45    424.41 o
   1  -3   1    10080.97    10395.66    294.54 o
   2  -3   1       78.98       60.70      4.15 o
   3  -3   1     5344.13     5122.82    213.96 o
   4  -3   1      420.76      322.42     19.02 o
   5  -3   1       53.50       65.24      7.62 o
   6  -3   1      336.31      309.55     20.35 o
   7  -3   1       28.84       31.21     13.11 o
   8  -3   1       39.63       32.24      8.04 o
   9  -3   1      110.46       73.87      6.50 o
  10  -3   1      147.58      144.00      7.41 o
  11  -3   1      241.03      151.69     48.26 o
 -10  -2   1        2.03       11.43      5.26 o
  -9  -2   1       60.26       71.09     17.50 o
  -8  -2   1      405.60      426.85     23.06 o
  -7  -2   1      251.95      286.07     20.41 o
  -6  -2   1      208.69      223.85     12.34 o
  -5  -2   1      839.87      771.86     37.02 o
  -4  -2   1     1294.70     1412.04     51.41 o
  -3  -2   1      622.67      628.81     23.34 o
  -2  -2   1     2217.14     1947.20     64.58 o
  -1  -2   1     4833.61     4330.67    114.79 o
   0  -2   1     1118.00      108.50    353.52 o
   1  -2   1     2238.20     1553.01    401.50 o
   3  -2   1     4211.54     3547.55    160.31 o
   4  -2   1     1266.56     1097.01     52.11 o
   5  -2   1      592.99      647.92     33.85 o
   6  -2   1       29.18       33.43      6.82 o
   7  -2   1       43.83       44.66      4.54 o
   8  -2   1        1.27        4.06      2.25 o
   9  -2   1      245.04      224.30     23.50 o
  10  -2   1        8.80        8.74      5.83 o
  11  -2   1       13.57       20.34     11.88 o
 -11  -1   1        5.84       10.84      6.08 o
 -10  -1   1        2.23        9.74      5.14 o
  -9  -1   1       35.61       26.53      7.60 o
  -8  -1   1     1166.55     1330.68     76.62 o
  -7  -1   1      575.60      584.07     24.40 o
  -6  -1   1      115.64       98.92     10.32 o
  -5  -1   1      160.79      128.88      8.74 o
  -4  -1   1        5.83       14.22      4.14 o
  -3  -1   1       42.77       39.03      4.40 o
  -2  -1   1       87.56       88.94      6.82 o
   3  -1   1        2.10        8.89      3.58 o
   4  -1   1      259.46      280.90     12.38 o
   5  -1   1      260.27      282.22     15.46 o
   6  -1   1      227.50      203.26     13.74 o
   7  -1   1      855.26      848.35     26.87 o
   8  -1   1      667.60      700.86     51.18 o
   9  -1   1       51.95       54.94      8.57 o
  10  -1   1       24.06       25.68      9.17 o
  11  -1   1        4.90       18.95      9.60 o
 -11   0   1       33.42       24.70      8.60 o
 -10   0   1       10.04       15.00      6.78 o
  -9   0   1        8.36       12.18      5.76 o
  -8   0   1     1596.45     1683.69    101.40 o
  -7   0   1      130.11      115.00     10.12 o
  -6   0   1       43.50       21.32      5.68 o
  -5   0   1     2542.51     2581.30    107.17 o
  -4   0   1      364.16      325.04     13.04 o
  -3   0   1        5.62        5.34      1.73 o
  -2   0   1        2.51        8.35      6.67 o
   3   0   1      226.74      173.86     10.28 o
   4   0   1     3100.76     3022.14    128.49 o
   5   0   1       16.53       14.57      4.29 o
   6   0   1      872.39      823.03     38.21 o
   7   0   1     2092.51     2096.44    125.61 o
   8   0   1      800.38      871.00     44.42 o
   9   0   1       29.82       30.41      8.36 o
  10   0   1        1.44        8.85      5.76 o
  11   0   1        0.34        7.50      4.45 o
 -11   1   1       18.72       22.16      8.42 o
 -10   1   1       18.77       14.76      5.94 o
  -9   1   1       22.63       24.34      7.87 o
  -8   1   1      229.57      234.95     15.76 o
  -7   1   1      285.19      277.59     12.88 o
  -6   1   1      369.86      338.61     11.23 o
  -5   1   1      411.12      372.99     13.13 o
  -4   1   1     1053.50      957.95     28.38 o
  -3   1   1       59.78       38.24      3.80 o
  -2   1   1     2080.72     1720.63     50.41 o
   1   1   1     2113.36     1666.66    277.29 o
   2   1   1     2714.64     2365.90     61.38 o
   3   1   1       96.12       91.14      4.00 o
   4   1   1      965.49      871.17     36.33 o
   5   1   1       61.18       71.75      7.72 o
   6   1   1     1111.90     1177.03     55.57 o
   7   1   1     1842.02     1941.69    110.91 o
   8   1   1      631.43      695.06     33.85 o
   9   1   1      213.00      232.23     16.74 o
  10   1   1        4.69       10.49      5.63 o
 -11   2   1       55.30       73.28     11.61 o
 -10   2   1       17.85       37.45      9.79 o
  -9   2   1      122.04      126.02     19.02 o
  -8   2   1      106.00      117.11      6.26 o
  -7   2   1       77.69       71.63      5.07 o
  -6   2   1      950.51     1074.37     34.14 o
  -5   2   1      630.09      575.41     20.89 o
  -4   2   1      102.39       77.95      6.16 o
  -3   2   1    10509.58     8691.53    316.16 o
  -1   2   1     5061.81     2523.16   1091.12 o
   1   2   1    11249.12     9356.01    187.55 o
   2   2   1     3806.17     3250.40     97.84 o
   3   2   1        2.56        4.75      2.17 o
   4   2   1      381.53      302.56     13.13 o
   5   2   1      331.45      331.74     21.33 o
   6   2   1        2.80        7.65      4.17 o
   7   2   1      190.09      174.94     11.74 o
   8   2   1      536.87      544.50     31.25 o
   9   2   1      146.93      156.60     19.36 o
  10   2   1        0.78        8.18      4.69 o
 -12   3   1      115.32      105.11     11.96 o
 -11   3   1      277.48      233.99     20.28 o
 -10   3   1      225.24      267.17     21.68 o
  -9   3   1      218.43      210.07     12.52 o
  -8   3   1      127.02      143.87     14.55 o
  -7   3   1       83.09       92.48      9.72 o
  -6   3   1       14.47       15.71      5.53 o
  -5   3   1      175.22      142.35      9.20 o
  -4   3   1      700.97      728.42     24.94 o
  -3   3   1      649.67      635.54     39.37 o
  -2   3   1        7.08        8.34      1.75 o
  -1   3   1       26.07       41.64      6.47 o
   0   3   1     4234.13     3697.93    167.84 o
   1   3   1       27.94       30.93      3.98 o
   2   3   1        3.14        4.55      2.31 o
   3   3   1     1293.75     1218.80     37.69 o
   4   3   1     2272.52     2144.65     86.48 o
   5   3   1     1164.41     1199.27     47.22 o
   6   3   1        2.38       11.90     12.76 o
   7   3   1      110.16       99.16     10.63 o
   8   3   1      178.96      192.69     14.45 o
   9   3   1       42.02       26.49      9.18 o
  10   3   1        3.35       11.28      6.44 o
 -12   4   1       69.36       39.69     10.98 o
 -11   4   1      184.86      209.86     36.44 o
 -10   4   1        1.52        8.88      6.97 o
  -9   4   1       11.33       17.57      5.25 o
  -8   4   1      198.30      150.48     17.14 o
  -7   4   1        0.77        6.64      5.11 o
  -6   4   1       14.11       27.51      5.25 o
  -5   4   1     1343.02     1349.19     84.21 o
  -4   4   1     3490.69     3574.30    158.00 o
  -3   4   1      222.95      224.55      9.66 o
  -2   4   1     4208.87     4457.67    139.66 o
  -1   4   1     3930.79     4250.68    143.56 o
   0   4   1     5035.51     4411.92    154.28 o
   1   4   1       64.20       71.67      6.21 o
   2   4   1      737.37      709.91     21.26 o
   3   4   1     2833.06     2669.92    104.09 o
   4   4   1     2745.66     2615.93    128.04 o
   5   4   1      463.93      448.17     18.17 o
   6   4   1       39.59       42.66      9.28 o
   7   4   1      191.95      223.63     24.19 o
   8   4   1       11.51       16.12      7.83 o
   9   4   1        5.53       10.06      5.89 o
 -12   5   1       17.65       15.12      7.32 o
 -11   5   1       29.96       25.27      7.48 o
 -10   5   1       82.01       97.84      9.51 o
  -9   5   1       20.73       28.54      5.53 o
  -8   5   1       31.41       42.72      6.29 o
  -7   5   1      154.24      136.46      8.60 o
  -6   5   1      595.91      523.22     20.63 o
  -5   5   1     3804.75     3834.96    205.21 o
  -4   5   1    10233.98    11090.21    853.25 o
  -3   5   1     2716.39     3151.74     73.30 o
  -2   5   1      601.79      746.91     36.76 o
  -1   5   1       99.39       89.01      5.90 o
   0   5   1     4304.37     3900.97    142.54 o
   1   5   1     3931.95     3686.61    162.19 o
   2   5   1      391.30      433.41     16.13 o
   3   5   1     1752.16     1739.38     64.60 o
   4   5   1     3117.93     3081.56    180.54 o
   5   5   1      546.47      542.23     33.49 o
   6   5   1      189.25      232.09     19.70 o
   7   5   1       21.16       26.37      9.13 o
   8   5   1        3.57       19.85      8.18 o
   9   5   1       17.20       20.71      9.12 o
 -12   6   1        3.50        8.07      6.62 o
 -11   6   1       56.72       67.63      8.88 o
 -10   6   1      142.32      131.77     11.54 o
  -9   6   1      292.40      272.81     12.73 o
  -8   6   1       75.64       79.57      6.57 o
  -7   6   1       23.64       20.18      4.69 o
  -6   6   1      297.76      255.06     22.66 o
  -5   6   1     1383.71     1362.95     77.22 o
  -4   6   1     8259.29     8809.26    367.79 o
  -3   6   1     1194.20     1338.16     41.23 o
  -2   6   1      132.32      165.86     11.66 o
  -1   6   1     5066.76     5611.77    281.19 o
   0   6   1        3.42       17.49      4.95 o
   1   6   1      453.71      465.50     38.57 o
   2   6   1      155.75      154.97      9.36 o
   3   6   1      539.72      540.13     25.82 o
   4   6   1     1393.78     1293.70    107.86 o
   5   6   1      101.59      114.49     19.65 o
   6   6   1       39.48       27.20      7.09 o
   7   6   1       56.10       67.93     16.60 o
   8   6   1        0.22       11.43      5.95 o
 -12   7   1        0.58        9.09      5.55 o
 -11   7   1       25.18       30.03      6.43 o
 -10   7   1      137.32      120.34     13.08 o
  -9   7   1        4.02        4.34      3.18 o
  -8   7   1      126.79      132.45      9.09 o
  -7   7   1        0.28        7.15      5.46 o
  -6   7   1      284.02      308.39     14.06 o
  -5   7   1      891.93     1035.03     32.78 o
  -4   7   1      512.54      552.39     20.37 o
  -3   7   1      781.66      841.05     36.57 o
  -2   7   1      298.12      413.73     22.97 o
  -1   7   1      687.31      934.05     47.21 o
   0   7   1      676.83      851.76     53.40 o
   1   7   1      980.36      859.46     76.05 o
   2   7   1      506.84      493.85     23.63 o
   3   7   1       79.85       90.86     13.62 o
   4   7   1      147.11      141.42     11.11 o
   5   7   1       24.17       30.33      8.03 o
   6   7   1       14.84       19.56      6.72 o
   7   7   1       17.03       34.21     10.67 o
   8   7   1        0.01       14.03      6.91 o
 -12   8   1        5.33       18.31      8.48 o
 -11   8   1       14.73       11.80      5.51 o
 -10   8   1      137.98      154.84     10.49 o
  -9   8   1      611.18      645.20     43.78 o
  -8   8   1      304.60      325.28     17.49 o
  -7   8   1        1.02        6.04      4.69 o
  -6   8   1        1.18        5.93      3.04 o
  -5   8   1       33.14       34.74      4.91 o
  -4   8   1        4.26       11.32      4.64 o
  -3   8   1       29.36       28.53      4.82 o
  -2   8   1     1296.70     1643.58     66.33 o
  -1   8   1      270.18      266.62     12.90 o
   0   8   1      836.53      905.16     47.37 o
   1   8   1      848.63      913.74     64.07 o
   2   8   1      755.07      780.69     36.26 o
   3   8   1     1456.58     1528.68     84.47 o
   4   8   1      227.61      267.56     16.52 o
   5   8   1        9.16       10.24      4.82 o
   6   8   1        7.20       10.47      4.79 o
   7   8   1        4.53       17.06      6.79 o
 -12   9   1        7.34       12.64      6.27 o
 -11   9   1        1.17        8.04      6.46 o
 -10   9   1       27.21       19.82      7.37 o
  -9   9   1      545.78      578.39     48.12 o
  -8   9   1      389.15      434.08     26.79 o
  -7   9   1       11.96       21.05      6.36 o
  -6   9   1      121.80      110.29      8.71 o
  -5   9   1      720.99      843.94     28.09 o
  -4   9   1      246.33      232.83     16.21 o
  -3   9   1       47.02       49.73      6.57 o
  -2   9   1      124.55      116.19      9.49 o
  -1   9   1       28.05       34.15      5.01 o
   0   9   1      802.14      976.00     72.85 o
   1   9   1      735.12      678.42     32.33 o
   2   9   1       14.24       24.96      7.17 o
   3   9   1       68.27       74.14     14.39 o
   4   9   1        1.34       14.25      7.61 o
   5   9   1      129.45      128.01     22.94 o
   6   9   1       19.15       11.20      6.99 o
 -11  10   1        0.07        4.25      3.25 o
 -10  10   1       10.56        8.64      4.78 o
  -9  10   1       69.75       71.38      9.16 o
  -8  10   1      187.82      204.58     17.77 o
  -7  10   1       45.68       43.40     13.35 o
  -6  10   1      119.51      112.61      8.92 o
  -5  10   1       79.26       65.07      7.37 o
  -4  10   1        0.87        9.87      4.37 o
  -3  10   1      602.34      791.36     50.52 o
  -2  10   1      959.63      988.64     45.36 o
  -1  10   1       21.70       18.93      8.48 o
   0  10   1       98.73       84.69      7.41 o
   1  10   1        0.03        7.65      4.43 o
   2  10   1       18.09       25.49      6.44 o
   3  10   1        7.09       12.55      5.13 o
   4  10   1        9.15       11.58      6.55 o
   5  10   1       51.69       53.83     12.46 o
 -11  11   1        5.80        6.95      4.55 o
 -10  11   1       35.15       34.28      6.36 o
  -9  11   1       38.88       47.88      6.29 o
  -8  11   1        6.43        7.62      3.50 o
  -7  11   1        2.07       17.43      7.62 o
  -6  11   1        7.05       19.82      5.87 o
  -5  11   1       16.03       19.25      5.54 o
  -4  11   1       97.23      103.39     26.62 o
  -3  11   1       98.16      108.64     10.67 o
  -2  11   1      429.38      535.56     26.78 o
  -1  11   1      969.82     1057.61     58.87 o
   0  11   1      471.87      430.39     34.23 o
   1  11   1        8.91        9.00      4.64 o
   2  11   1       11.03       12.25      5.39 o
   3  11   1       29.02       32.46      9.63 o
   4  11   1       20.26       20.78      7.03 o
 -11  12   1        3.38       11.10      7.27 o
 -10  12   1       89.75       79.78     13.92 o
  -9  12   1      234.52      248.14     17.84 o
  -8  12   1       37.00       43.13     15.12 o
  -7  12   1        7.59       17.27      6.46 o
  -6  12   1      185.65      190.21     18.68 o
  -5  12   1      261.55      353.72     37.08 o
  -4  12   1      305.14      348.30     32.03 o
  -3  12   1       60.02       61.76     15.70 o
  -2  12   1      194.81      219.56     18.35 o
  -1  12   1      304.88      323.84     21.01 o
   0  12   1       58.14       69.74      8.21 o
   1  12   1        5.91       15.35      5.99 o
   2  12   1       21.56       17.86      6.79 o
   3  12   1       11.58       12.83      6.50 o
 -10  13   1       29.98       33.80     17.64 o
  -9  13   1       66.11       73.04     31.33 o
  -8  13   1       57.01       47.29      9.61 o
  -7  13   1       26.17       37.60      8.76 o
  -6  13   1       99.09      103.21     10.20 o
  -5  13   1      112.15      125.08     21.56 o
  -4  13   1      230.35      239.63     37.11 o
  -3  13   1        1.75       14.85      7.86 o
  -2  13   1        3.78       11.76      5.12 o
  -1  13   1        4.91        6.76      3.67 o
   0  13   1      104.12      106.64     10.81 o
   1  13   1        8.02       19.48      9.05 o
   2  13   1        0.32       10.62      5.50 o
  -9  14   1       43.17       38.88     18.51 o
  -8  14   1      120.87       71.58     20.00 o
  -7  14   1      238.25      244.37     48.17 o
  -6  14   1       74.44       67.04     10.65 o
  -5  14   1        5.77       14.61      6.50 o
  -4  14   1        0.45       10.14      5.37 o
  -3  14   1       41.68       38.80      8.06 o
  -2  14   1       74.35       77.69     12.16 o
  -1  14   1       16.45       21.29     14.88 o
   0  14   1        8.58        9.57     11.13 o
   1  14   1       33.55       25.22      9.45 o
  -8  15   1        9.54       12.31      5.69 o
  -7  15   1       38.99       35.19      7.84 o
  -6  15   1       40.82       23.90      8.89 o
  -5  15   1        5.64       22.00     12.24 o
  -4  15   1        1.45        6.91      3.95 o
  -3  15   1        2.08       12.37      6.01 o
  -2  15   1       53.35       48.84     18.46 o
  -1  15   1      142.66      128.08     38.65 o
  -5  16   1        2.84       14.81      6.26 o
  -4  16   1       17.83       17.87      6.93 o
   4 -16   2        0.55       13.03     11.02 o
   5 -16   2       13.35       15.92      7.34 o
   6 -16   2       31.89       20.01      7.30 o
   1 -15   2       56.92       37.97     17.30 o
   2 -15   2        0.46       13.65      6.19 o
   3 -15   2        0.04       12.42      5.89 o
   4 -15   2       15.98       13.26      5.39 o
   5 -15   2        5.24       13.54      7.08 o
   6 -15   2        8.55       10.88      4.73 o
   7 -15   2       48.40       49.29     17.05 o
   8 -15   2      142.27      155.73     19.44 o
  -1 -14   2       73.52       79.09     12.64 o
   0 -14   2      273.25      229.91     61.79 o
   1 -14   2      138.90      141.08     52.75 o
   2 -14   2       38.30       30.76      8.18 o
   3 -14   2        7.42       12.60      5.88 o
   4 -14   2       19.46       29.12      7.41 o
   5 -14   2       18.49       21.28      7.13 o
   6 -14   2        4.99       25.87      6.58 o
   7 -14   2        9.38       11.13      5.84 o
   8 -14   2       97.80       83.04      9.93 o
   9 -14   2       95.49      101.91     15.11 o
  -3 -13   2       16.35       15.37      9.10 o
  -2 -13   2       33.70       28.74      8.85 o
  -1 -13   2       13.74       14.25      5.25 o
   0 -13   2      417.99      484.74     55.71 o
   1 -13   2      373.93      444.72     46.40 o
   2 -13   2        9.25       16.82     11.53 o
   3 -13   2        4.76       10.47      5.28 o
   4 -13   2        3.34       11.15      5.77 o
   5 -13   2       55.94       60.65     11.06 o
   6 -13   2      104.63      117.19     11.42 o
   7 -13   2       65.15      101.15     11.91 o
   8 -13   2       54.79       45.91     13.14 o
   9 -13   2      213.36      236.30     21.82 o
  10 -13   2       32.21       26.59     11.04 o
  -4 -12   2        0.33       17.00     10.23 o
  -3 -12   2       51.12       41.22     13.50 o
  -2 -12   2        8.67       17.49      8.71 o
  -1 -12   2       46.46       29.36      5.74 o
   0 -12   2       22.99       30.23      6.47 o
   1 -12   2       70.61       68.95      6.03 o
   2 -12   2       39.04       32.44      4.62 o
   3 -12   2        5.28       11.84      7.69 o
   4 -12   2       30.03       41.76     19.23 o
   5 -12   2      429.34      500.40     23.46 o
   6 -12   2     1099.14     1149.36     54.53 o
   7 -12   2      503.41      514.06     24.63 o
   8 -12   2        0.48        6.90      4.02 o
   9 -12   2        8.23       10.21      5.81 o
  10 -12   2       16.09       15.16      6.78 o
  11 -12   2        5.36        7.17      5.97 o
  -5 -11   2       75.56       99.51     22.03 o
  -4 -11   2      128.34      134.78     14.00 o
  -3 -11   2       85.05       79.73     11.13 o
  -2 -11   2      173.90      168.92     11.47 o
  -1 -11   2      298.33      277.58     34.33 o
   0 -11   2       37.53       31.51      5.34 o
   1 -11   2       36.48       28.01      8.09 o
   2 -11   2      272.37      280.07     55.60 o
   3 -11   2       24.64       20.84      5.12 o
   4 -11   2      209.08      222.79     12.62 o
   5 -11   2      543.41      556.51     37.48 o
   6 -11   2        6.81        4.96      1.93 o
   7 -11   2       83.87      101.32     14.72 o
   8 -11   2      123.69      117.12     15.32 o
   9 -11   2       55.91       58.52      7.06 o
  10 -11   2       43.39       42.18     10.00 o
  11 -11   2       40.10       39.06     11.54 o
  -6 -10   2       12.77        8.92      6.89 o
  -5 -10   2       74.34       84.43     13.67 o
  -4 -10   2      239.78      267.98     19.52 o
  -3 -10   2      189.21      251.59     14.29 o
  -2 -10   2        0.63        6.42      3.64 o
  -1 -10   2        0.62        9.00      3.97 o
   0 -10   2        9.14       13.12      4.41 o
   1 -10   2       30.57       19.36      5.62 o
   2 -10   2      268.06      263.34     33.91 o
   3 -10   2      260.68      287.57     22.65 o
   4 -10   2       26.67       22.09      6.19 o
   5 -10   2       33.28       33.25      2.93 o
   6 -10   2       32.90       32.90      5.03 o
   7 -10   2       53.15       43.57      8.88 o
   8 -10   2      179.42      159.09     14.90 o
   9 -10   2      136.23      132.70     18.60 o
  10 -10   2       45.64       46.37      6.78 o
  11 -10   2       42.01       24.04      6.09 o
  -6  -9   2        5.50       14.19      7.24 o
  -5  -9   2        2.89        9.38      5.21 o
  -4  -9   2       57.27       53.58      8.46 o
  -3  -9   2       17.84       20.08      7.47 o
  -2  -9   2       34.93       37.48      6.08 o
  -1  -9   2       37.98       22.78      6.12 o
   0  -9   2       36.46       34.83      4.92 o
   1  -9   2       21.91       12.60      3.99 o
   2  -9   2     1920.19     1849.49    302.78 o
   3  -9   2     2783.91     3242.00    151.18 o
   4  -9   2      278.21      278.20     38.90 o
   5  -9   2        2.15        5.77      2.39 o
   6  -9   2       92.97       82.36      5.84 o
   7  -9   2       11.63        6.26      4.84 o
   8  -9   2       30.44       30.82     12.86 o
   9  -9   2        0.07        7.19      5.65 o
  10  -9   2        3.64        6.84      5.56 o
  11  -9   2       10.55        9.91      6.81 o
  -7  -8   2        4.58       16.69      7.21 o
  -6  -8   2        0.15       10.26      6.67 o
  -5  -8   2       74.26       67.76     10.99 o
  -4  -8   2       66.96       48.70      8.50 o
  -3  -8   2       19.16       24.40      7.53 o
  -2  -8   2      137.20      158.66     26.99 o
  -1  -8   2       12.97       14.57      6.95 o
   0  -8   2        1.08        7.27      3.23 o
   1  -8   2       10.07       10.70      3.63 o
   2  -8   2      918.13      977.34    116.53 o
   3  -8   2     4061.72     4516.28    187.33 o
   4  -8   2     1009.91     1069.25     39.71 o
   5  -8   2      321.80      355.55     16.12 o
   6  -8   2        0.43        5.33      3.85 o
   7  -8   2       14.18       16.47      5.57 o
   8  -8   2      312.43      290.21     22.52 o
   9  -8   2      321.45      346.94     29.66 o
  10  -8   2        8.98        5.78      3.85 o
  11  -8   2       29.02       23.58      7.13 o
  12  -8   2       38.14       27.04      7.83 o
  -8  -7   2       23.75       34.06     10.36 o
  -7  -7   2        1.25        9.31      4.80 o
  -6  -7   2        1.48        9.89      4.19 o
  -5  -7   2        7.07        9.02      3.80 o
  -4  -7   2      338.93      367.17     21.68 o
  -3  -7   2      293.14      269.34     16.17 o
  -2  -7   2       18.28       18.27      5.08 o
  -1  -7   2       12.15       11.30      3.69 o
   0  -7   2      199.12      222.48     16.33 o
   1  -7   2     1408.84     1776.10     91.02 o
   2  -7   2      374.62      343.76     39.35 o
   3  -7   2     3344.05     3819.38    150.60 o
   4  -7   2     2436.46     2747.32    118.05 o
   5  -7   2        1.42        4.51      2.36 o
   6  -7   2      180.56      212.42     14.62 o
   7  -7   2       35.35       31.61      5.39 o
   8  -7   2      502.06      507.92     28.12 o
   9  -7   2      716.51      736.48     62.74 o
  10  -7   2       61.07       53.51      7.76 o
  11  -7   2        9.01        8.24      6.68 o
  12  -7   2       26.00       20.56     11.41 o
  -8  -6   2       50.64       49.88      9.24 o
  -7  -6   2       56.68       75.66     10.62 o
  -6  -6   2       60.36       48.54      4.05 o
  -5  -6   2      308.99      310.66     29.94 o
  -4  -6   2     2834.08     2791.45    164.45 o
  -3  -6   2      103.88       87.17      8.95 o
  -2  -6   2        5.34        7.30      3.94 o
  -1  -6   2       36.85       31.21      4.40 o
   0  -6   2       53.97       59.32      4.55 o
   1  -6   2      523.52      549.59     19.52 o
   2  -6   2      122.82      131.70      8.97 o
   3  -6   2      607.49      722.57     24.65 o
   4  -6   2     2205.06     2388.38    102.91 o
   5  -6   2        9.90        4.12      2.96 o
   6  -6   2      119.69      104.16     11.54 o
   7  -6   2       27.27       37.62      6.92 o
   8  -6   2      146.72      134.39      8.60 o
   9  -6   2      185.15      208.47     17.00 o
  10  -6   2      148.67      168.53     11.89 o
  11  -6   2       26.14       23.31      7.74 o
  12  -6   2        0.54       10.76      8.97 o
  -9  -5   2        1.94       11.28      6.37 o
  -8  -5   2       48.85       52.21      8.95 o
  -7  -5   2        8.31       11.62      5.79 o
  -6  -5   2      133.80      138.14     14.85 o
  -5  -5   2       12.86       10.84      4.62 o
  -4  -5   2      850.28      930.57     35.56 o
  -3  -5   2     1159.83     1072.41     35.36 o
  -2  -5   2     2392.53     2230.10    162.68 o
  -1  -5   2     6336.81     6049.28    425.64 o
   0  -5   2      153.49      147.27     20.56 o
   1  -5   2      663.16      597.72     53.42 o
   2  -5   2      241.83      318.05     12.91 o
   3  -5   2      264.75      261.26     10.61 o
   4  -5   2     1758.60     1970.45     70.45 o
   5  -5   2     2934.22     3359.72    163.60 o
   6  -5   2       60.84       61.44      6.29 o
   7  -5   2       12.34       13.07      4.95 o
   8  -5   2       11.90       20.82      6.50 o
   9  -5   2       75.29       58.51      7.62 o
  10  -5   2      157.63      198.41     15.88 o
  11  -5   2       49.74       50.60      6.78 o
  12  -5   2        3.99        6.39      4.76 o
  -9  -4   2       27.91       18.43      6.69 o
  -8  -4   2        0.14        9.95      4.99 o
  -7  -4   2        6.47       14.25      5.76 o
  -6  -4   2        7.12       10.35      4.63 o
  -5  -4   2      138.16      124.90      5.33 o
  -4  -4   2       37.51       35.03      5.18 o
  -3  -4   2      234.58      216.80     10.68 o
  -2  -4   2      406.39      391.69     15.26 o
  -1  -4   2     1000.97      831.51     75.07 o
   0  -4   2      330.59      328.28     12.51 o
   1  -4   2      464.34      464.41     20.29 o
   2  -4   2       53.22       49.04      5.39 o
   3  -4   2     6448.52     6376.34    229.13 o
   4  -4   2     1728.74     1781.26     82.60 o
   5  -4   2     5902.53     6217.39    386.71 o
   6  -4   2       74.31       55.53      6.22 o
   7  -4   2        2.42        3.84      2.86 o
   8  -4   2       12.75       15.88      8.44 o
   9  -4   2       41.78       51.72      6.43 o
  10  -4   2       96.44       89.02      6.99 o
  11  -4   2       97.26       95.97     14.27 o
  12  -4   2       52.53       34.40      9.93 o
 -10  -3   2        1.04        7.86      4.54 o
  -9  -3   2       67.97       69.42     10.16 o
  -8  -3   2       90.38       99.72      8.77 o
  -7  -3   2      350.31      427.00     24.91 o
  -6  -3   2      157.33      155.73     10.08 o
  -5  -3   2        0.58        8.94      4.44 o
  -4  -3   2      517.50      492.72     20.79 o
  -3  -3   2       34.88       44.22      5.31 o
  -2  -3   2      609.00      579.29     21.62 o
  -1  -3   2        0.98        8.04      3.59 o
   0  -3   2     1869.00     2017.70    133.49 o
   1  -3   2     2780.49     3136.02     88.05 o
   2  -3   2        7.45        9.91      3.82 o
   3  -3   2      586.29      679.11     31.40 o
   4  -3   2      264.00      181.54      9.72 o
   5  -3   2     5316.73     4801.68    330.06 o
   6  -3   2      668.86      650.41     35.04 o
   7  -3   2       21.57       14.83      8.80 o
   8  -3   2       43.10       36.85      6.36 o
   9  -3   2        1.14        9.67      4.22 o
  10  -3   2        0.69        4.13      2.80 o
  11  -3   2        1.62       15.49     11.06 o
 -10  -2   2        1.38        8.53      4.43 o
  -9  -2   2       41.61       38.54     14.70 o
  -8  -2   2      348.29      389.21     20.69 o
  -7  -2   2     1062.40     1077.96     51.50 o
  -6  -2   2     1247.14     1291.32     55.80 o
  -5  -2   2      129.04      125.78      8.54 o
  -4  -2   2      232.10      197.24     14.23 o
  -3  -2   2     1238.49     1109.93     40.34 o
  -2  -2   2     5257.87     4676.52    191.41 o
  -1  -2   2     6297.81     5699.10    140.19 o
   0  -2   2     1997.84     1559.00    108.32 o
   1  -2   2     2453.58     2346.36    608.28 o
   3  -2   2     3728.07     3184.35    205.07 o
   4  -2   2     1024.14      924.70     47.35 o
   5  -2   2      412.80      369.23     22.38 o
   6  -2   2      829.11      780.17     34.83 o
   7  -2   2      612.85      621.00     28.61 o
   8  -2   2       65.57       52.80      5.74 o
   9  -2   2       32.34       25.71      2.59 o
  10  -2   2       85.55       82.02     19.37 o
  11  -2   2       39.03       37.09     10.84 o
 -11  -1   2       10.54       12.98      6.84 o
 -10  -1   2       55.48       65.46     28.11 o
  -9  -1   2       42.65       65.11     10.76 o
  -8  -1   2      939.16      993.67     57.60 o
  -7  -1   2      292.96      298.79     15.33 o
  -6  -1   2      957.41      924.75     36.90 o
  -5  -1   2       72.34       44.90      6.24 o
  -4  -1   2     2169.65     2146.17     81.85 o
  -3  -1   2      744.33      677.04     21.49 o
  -2  -1   2     3301.02     2882.42    120.87 o
   2  -1   2       58.27       41.11      7.83 o
   3  -1   2      828.60      583.29    493.72 o
   4  -1   2       51.89       57.76      4.98 o
   5  -1   2      367.66      356.56     13.32 o
   6  -1   2       10.52       12.23      3.55 o
   7  -1   2      920.08      952.48     35.53 o
   8  -1   2       64.56       80.86     14.18 o
   9  -1   2        6.98       11.10      5.61 o
  10  -1   2       22.18       18.57      7.88 o
  11  -1   2       11.88       14.38      9.25 o
 -11   0   2        3.90        9.03      4.71 o
 -10   0   2       87.27       69.36     10.79 o
  -9   0   2      104.83       83.94     10.35 o
  -8   0   2      101.88      101.73      9.62 o
  -7   0   2       11.66        7.71      3.46 o
  -6   0   2      325.08      340.36     18.28 o
  -5   0   2      322.96      349.07     15.90 o
  -4   0   2        8.27        7.21      3.78 o
  -3   0   2       15.74       14.16      2.50 o
   2   0   2       49.35       66.46      8.13 o
   3   0   2     1333.80     1208.72     41.53 o
   4   0   2        0.63        6.39      2.77 o
   5   0   2      164.53      174.93      7.68 o
   6   0   2       60.41       81.25     12.25 o
   7   0   2     1102.17     1090.08     61.97 o
   8   0   2        9.50       17.05      6.94 o
   9   0   2       58.47       66.90     12.85 o
  10   0   2        0.71       13.03      7.41 o
  11   0   2        2.18       11.88      6.44 o
 -11   1   2       40.76       23.23      7.62 o
 -10   1   2      188.34      227.92     14.12 o
  -9   1   2       10.13       11.46      5.07 o
  -8   1   2       97.12       81.02      9.23 o
  -7   1   2       41.67       35.24      7.86 o
  -6   1   2        3.16        5.27      2.71 o
  -5   1   2       13.80        6.00      2.16 o
  -4   1   2        7.68        8.70      2.36 o
  -3   1   2      175.06      168.87      6.46 o
  -2   1   2     1145.14      968.48     25.26 o
   2   1   2     6954.04     6239.81    261.63 o
   3   1   2      287.77      280.26     11.27 o
   4   1   2        1.37        5.33      3.36 o
   5   1   2       72.57       54.99     10.34 o
   6   1   2      912.27      959.25     45.02 o
   7   1   2       30.22       27.64      7.01 o
   8   1   2        6.70        7.05      3.58 o
   9   1   2        0.15       25.59     11.25 o
  10   1   2        0.06       21.91      8.67 o
 -11   2   2      152.75      143.15     13.64 o
 -10   2   2      579.97      601.58     41.13 o
  -9   2   2      113.80      112.30      8.95 o
  -8   2   2        5.10        3.82      2.02 o
  -7   2   2       12.90       10.06      3.28 o
  -6   2   2      535.16      574.36     18.41 o
  -5   2   2     2078.18     2022.20     64.87 o
  -4   2   2      408.75      341.82     12.77 o
  -3   2   2     2597.96     2226.01     71.31 o
  -2   2   2       13.46       20.95      3.33 o
  -1   2   2       43.87       27.82      4.09 o
   0   2   2       21.19       20.45      3.07 o
   1   2   2       48.92       30.08      3.02 o
   2   2   2     1374.90     1250.36     37.95 o
   3   2   2       30.07       35.80      4.42 o
   4   2   2      289.84      315.54     16.56 o
   5   2   2     1396.42     1319.08     60.05 o
   6   2   2     1206.43     1189.22     63.85 o
   7   2   2     1075.74     1128.57     61.52 o
   8   2   2       58.88       54.88      9.63 o
   9   2   2       22.53       17.92     16.84 o
  10   2   2        1.05       13.57     10.13 o
 -12   3   2        0.92        8.34      6.78 o
 -11   3   2      128.75      120.74     19.58 o
 -10   3   2      373.00      413.78     17.77 o
  -9   3   2      212.45      184.29     19.16 o
  -8   3   2       74.70       62.07     12.42 o
  -7   3   2      366.48      338.17     14.20 o
  -6   3   2       41.76       29.19      4.31 o
  -5   3   2     3684.42     3338.78    164.45 o
  -4   3   2     1906.86     1795.15     65.50 o
  -3   3   2      403.93      349.13     22.89 o
  -2   3   2      600.78      578.54     19.45 o
  -1   3   2    13526.86    14584.91    358.03 o
   0   3   2     6593.47     5649.71    264.27 o
   1   3   2     1868.73     1795.23     91.58 o
   2   3   2      626.01      563.19     21.21 o
   3   3   2       27.24       16.09      4.91 o
   4   3   2        9.12        6.18      3.10 o
   5   3   2       97.67      102.66      6.92 o
   6   3   2      451.41      437.08     24.13 o
   7   3   2      682.83      755.96     40.54 o
   8   3   2       92.61       99.72     13.51 o
   9   3   2       14.15       25.29      8.75 o
  10   3   2        3.85       10.85      5.99 o
 -12   4   2       50.46       33.77      9.23 o
 -11   4   2        4.71       10.73      6.71 o
 -10   4   2       21.36       17.71      8.16 o
  -9   4   2      178.87      158.68     19.02 o
  -8   4   2        0.70        5.23      4.25 o
  -7   4   2      352.18      325.57     13.56 o
  -6   4   2       26.05       20.19      4.51 o
  -5   4   2     8832.39     8342.63    474.10 o
  -4   4   2     7267.99     6757.40    532.71 o
  -3   4   2     3673.03     3677.43    202.59 o
  -2   4   2     2666.21     2630.24     86.16 o
  -1   4   2      214.17      203.67     17.59 o
   0   4   2        4.54        7.11      3.15 o
   1   4   2     2296.08     2076.28     76.69 o
   2   4   2      127.38       94.69     10.50 o
   3   4   2       35.45       30.95      5.31 o
   4   4   2      287.44      319.70     16.08 o
   5   4   2      130.59      116.70     12.93 o
   6   4   2      364.31      361.67     21.20 o
   7   4   2       66.32       71.37      9.02 o
   8   4   2      139.95      124.85     11.52 o
   9   4   2        0.13       13.64      7.86 o
 -12   5   2       84.69       73.35     17.49 o
 -11   5   2       23.75       24.77      8.92 o
 -10   5   2      265.20      279.87     24.06 o
  -9   5   2      291.19      252.61     22.17 o
  -8   5   2       47.57       37.10      5.11 o
  -7   5   2       74.52       76.00      6.09 o
  -6   5   2      275.50      274.19     21.64 o
  -5   5   2       54.00       48.28      6.42 o
  -4   5   2     1211.93     1192.03     74.33 o
  -3   5   2     4064.37     4158.15    156.11 o
  -2   5   2     7039.47     7521.09    388.65 o
  -1   5   2     3496.86     3515.20    357.01 o
   0   5   2       85.18       69.14      7.60 o
   1   5   2      727.67      607.00     23.11 o
   2   5   2     6058.78     5608.92    326.93 o
   3   5   2      786.17      744.22     43.85 o
   4   5   2      206.89      223.60     13.42 o
   5   5   2      383.85      348.64     28.40 o
   6   5   2        7.35        7.69      3.09 o
   7   5   2       55.56       85.31     16.10 o
   8   5   2      105.13      107.37     11.73 o
   9   5   2        0.01       13.88      7.14 o
 -12   6   2       40.79       41.50      8.04 o
 -11   6   2       22.18       15.86      7.88 o
 -10   6   2        0.75        6.87      5.53 o
  -9   6   2      164.20      169.26      8.81 o
  -8   6   2       62.29       69.22      6.50 o
  -7   6   2      343.06      375.17     26.72 o
  -6   6   2      861.74      908.52     39.10 o
  -5   6   2       42.35       38.19      5.74 o
  -4   6   2      901.54      924.18     26.08 o
  -3   6   2       42.65       39.67      6.73 o
  -2   6   2      888.03      995.05     57.93 o
  -1   6   2      115.30      134.78     10.30 o
   0   6   2     4956.34     5202.15    281.97 o
   1   6   2      951.32      788.60     87.39 o
   2   6   2     2288.92     2186.54    107.81 o
   3   6   2     2333.67     2201.91    107.29 o
   4   6   2      785.18      779.41     33.25 o
   5   6   2      237.84      219.54     18.42 o
   6   6   2       41.02       45.96      6.35 o
   7   6   2      111.80      106.48     11.29 o
   8   6   2       83.98       66.47     12.62 o
 -12   7   2        0.89        7.78      4.93 o
 -11   7   2       31.32       23.61      7.69 o
 -10   7   2       65.55       60.95      6.85 o
  -9   7   2      315.66      350.85     28.68 o
  -8   7   2      639.77      696.46     32.66 o
  -7   7   2     1488.84     1584.40     84.98 o
  -6   7   2      172.17      163.48      8.81 o
  -5   7   2       12.72        7.27     62.24 o
  -4   7   2       92.76       68.65      7.75 o
  -3   7   2      244.60      302.41     23.11 o
  -2   7   2      553.54      599.99     36.97 o
  -1   7   2      126.77      160.83     12.76 o
   0   7   2      112.99      120.82     10.53 o
   1   7   2      256.66      227.58     39.26 o
   2   7   2      605.06      555.60     22.28 o
   3   7   2      952.06      996.82     42.84 o
   4   7   2      177.61      187.15     16.23 o
   5   7   2        3.42        9.28      5.17 o
   6   7   2      134.94      135.17     15.90 o
   7   7   2       37.54       42.59     14.21 o
 -12   8   2        0.65        7.79      5.09 o
 -11   8   2        4.53        5.14      3.68 o
 -10   8   2       64.87       61.16      6.22 o
  -9   8   2      111.37      117.82      7.62 o
  -8   8   2      565.09      564.61     41.48 o
  -7   8   2     1390.66     1615.88     79.04 o
  -6   8   2      499.72      483.16     18.34 o
  -5   8   2      235.54      229.15      9.91 o
  -4   8   2      109.30      142.43     23.68 o
  -3   8   2        4.97        6.57      3.38 o
  -2   8   2        4.17       17.89      3.13 o
  -1   8   2       32.64       17.54      4.36 o
   0   8   2        0.21        8.84      7.66 o
   1   8   2        1.87       14.60      4.82 o
   2   8   2       66.32       76.23      6.92 o
   3   8   2       56.56       67.74     16.13 o
   4   8   2       27.11       27.63      6.96 o
   5   8   2       22.57       17.60      6.27 o
   6   8   2        7.77       10.25      5.36 o
   7   8   2        1.77       12.40      6.03 o
 -12   9   2        3.52       11.40      9.55 o
 -11   9   2        1.88        7.13      5.71 o
 -10   9   2        3.79        5.36      3.75 o
  -9   9   2        0.01        3.90      2.85 o
  -8   9   2      295.53      312.27     18.60 o
  -7   9   2     1109.58     1292.41     64.70 o
  -6   9   2      905.16      999.23    274.35 o
  -5   9   2        1.15        6.32      3.14 o
  -4   9   2        3.21        6.90      3.57 o
  -3   9   2     2229.12     2539.46    173.57 o
  -2   9   2     2209.30     2436.73    143.87 o
  -1   9   2     1405.77     1396.21     60.58 o
   0   9   2      463.24      452.79     31.55 o
   1   9   2      199.31      222.16     26.23 o
   2   9   2       15.76       18.75     11.67 o
   3   9   2       82.42       96.93     11.96 o
   4   9   2       64.46       66.02      9.62 o
   5   9   2        7.82       12.45      5.69 o
   6   9   2        3.74       17.37      8.34 o
 -11  10   2        0.35        7.85      6.21 o
 -10  10   2       18.63       19.26      4.97 o
  -9  10   2      147.84      165.44     12.45 o
  -8  10   2      107.03      105.64     10.21 o
  -7  10   2        2.86        5.06      2.34 o
  -6  10   2      489.38      563.77     25.98 o
  -5  10   2      200.03      182.45     11.25 o
  -4  10   2        8.26       13.26      4.69 o
  -3  10   2        0.81        7.70      4.38 o
  -2  10   2     1115.99     1327.82     76.67 o
  -1  10   2      965.23     1184.90     72.79 o
   0  10   2      705.56      806.31     45.97 o
   1  10   2        3.82        8.89      4.68 o
   2  10   2        5.74       10.42      5.95 o
   3  10   2       36.57       36.95      9.47 o
   4  10   2       75.50       74.30      8.78 o
   5  10   2       61.38       70.57     11.22 o
 -11  11   2        9.10        6.69      5.41 o
 -10  11   2      177.70      170.02     20.00 o
  -9  11   2      459.83      473.59     44.69 o
  -8  11   2      531.19      436.20    312.16 o
  -7  11   2       90.29       86.97     12.98 o
  -6  11   2      548.43      613.02     64.83 o
  -5  11   2      611.05      749.82     36.86 o
  -4  11   2       86.44       58.33      9.40 o
  -3  11   2      509.36      596.48     56.99 o
  -2  11   2       72.26       84.80      9.80 o
  -1  11   2      341.78      324.07     21.98 o
   0  11   2      194.36      257.94     43.95 o
   1  11   2        4.11        7.47      7.28 o
   2  11   2        1.22       11.91      5.26 o
   3  11   2        2.49        8.80      5.35 o
   4  11   2       61.17       60.24      9.88 o
 -11  12   2       18.89       10.72      6.53 o
 -10  12   2       28.50       19.88      7.74 o
  -9  12   2      178.92      182.76     22.73 o
  -8  12   2      404.90      271.26    197.16 o
  -7  12   2       46.25       47.43     10.27 o
  -6  12   2        0.70       11.31      6.10 o
  -5  12   2       68.01       57.86      8.53 o
  -4  12   2       87.61      111.69     38.01 o
  -3  12   2       14.95       21.29     12.86 o
  -2  12   2       15.57       26.91      9.18 o
  -1  12   2        0.68        9.75      5.53 o
   0  12   2        1.95       16.24      5.85 o
   1  12   2        0.74        7.73      3.79 o
   2  12   2       86.82       77.56     10.13 o
   3  12   2        0.69       20.67      8.66 o
 -10  13   2        0.90       23.18     17.27 o
  -9  13   2       13.52       14.16     11.88 o
  -8  13   2       14.82       14.78      7.10 o
  -7  13   2       83.46       96.43     12.86 o
  -6  13   2      184.76      218.23     16.95 o
  -5  13   2      207.29      205.46     28.49 o
  -4  13   2      102.97      107.77     20.91 o
  -3  13   2       59.92       52.37     10.18 o
  -2  13   2      149.96      197.19     23.78 o
  -1  13   2      106.70      118.32     15.61 o
   0  13   2       70.40       59.61     12.55 o
   1  13   2       34.13       36.33     11.11 o
   2  13   2        0.81       12.81      5.66 o
  -9  14   2       52.94       49.74     13.43 o
  -8  14   2       15.06       16.61      9.12 o
  -7  14   2       66.00       55.50     16.29 o
  -6  14   2       75.42       92.14     11.77 o
  -5  14   2       90.13       80.12      9.29 o
  -4  14   2       14.76       15.44      5.90 o
  -3  14   2        1.80        9.00      4.81 o
  -2  14   2        0.59       10.17      5.53 o
  -1  14   2       73.13       63.59     10.05 o
   0  14   2       86.34       62.61     15.98 o
   1  14   2       69.20       34.29     14.99 o
  -8  15   2        0.42       12.60      6.51 o
  -7  15   2       34.17       22.27      8.78 o
  -6  15   2        2.72       13.47      6.11 o
  -5  15   2       29.91       17.21      6.75 o
  -4  15   2       20.37       20.44      7.08 o
  -3  15   2        3.77        8.25      4.27 o
  -2  15   2        2.49       10.47      5.55 o
  -1  15   2       25.65       25.83      5.73 o
  -5  16   2        9.23       11.51      6.21 o
   4 -16   3       43.85       26.38     10.01 o
   5 -16   3       20.21       14.70      6.86 o
   1 -15   3      163.88      158.14     52.91 o
   2 -15   3      146.69      132.14     14.48 o
   3 -15   3        5.10       13.44      5.73 o
   4 -15   3       22.12       13.04      5.83 o
   5 -15   3        0.28        9.89      5.35 o
   6 -15   3       54.94       33.47     10.68 o
   7 -15   3       63.97       46.32     13.35 o
   8 -15   3        0.22        8.03      4.76 o
  -1 -14   3       56.32       53.94      9.87 o
   0 -14   3        3.90        9.30      5.68 o
   1 -14   3      166.70      156.48     15.63 o
   2 -14   3       19.74       29.72     10.54 o
   3 -14   3       20.35       14.68      7.02 o
   4 -14   3       32.16       21.19      7.49 o
   5 -14   3        0.32       15.11      6.74 o
   6 -14   3      110.10      122.06     20.88 o
   7 -14   3      302.35      330.27     21.97 o
   8 -14   3      119.98      153.31     15.34 o
   9 -14   3        1.41        8.37      7.01 o
  -3 -13   3       46.10       17.32     12.79 o
  -2 -13   3      156.67      175.57     30.49 o
  -1 -13   3      169.33      184.87     29.75 o
   0 -13   3       49.71       43.15     10.13 o
   1 -13   3        2.76        8.75      4.43 o
   2 -13   3       39.17       36.97      4.96 o
   3 -13   3        6.87       13.67      6.17 o
   4 -13   3       16.91       17.01      7.17 o
   5 -13   3       30.92       27.54      7.58 o
   6 -13   3      239.99      248.76     32.02 o
   7 -13   3     1013.00     1165.92     77.02 o
   8 -13   3      254.83      213.67     30.84 o
   9 -13   3        1.13       15.37     13.09 o
  10 -13   3       27.07       25.72     11.76 o
  -4 -12   3       39.52       35.07     12.15 o
  -3 -12   3      105.03      123.96     34.27 o
  -2 -12   3      196.81      214.45     27.33 o
  -1 -12   3       48.91       72.00     14.65 o
   0 -12   3        0.44        6.79      3.93 o
   1 -12   3       22.22       15.48      8.02 o
   2 -12   3        0.17        5.32      2.72 o
   3 -12   3       19.89       28.39     17.79 o
   4 -12   3      380.59      442.05     36.80 o
   5 -12   3      593.71      763.83     34.08 o
   6 -12   3       85.75       96.85     19.65 o
   7 -12   3      117.74       86.56      9.63 o
   8 -12   3      127.37      110.66     17.28 o
   9 -12   3       18.86       12.90      5.83 o
  10 -12   3        1.33        7.36      5.92 o
  -5 -11   3        5.90        9.48      8.32 o
  -4 -11   3       44.37       52.69     17.25 o
  -3 -11   3      332.26      369.89     53.79 o
  -2 -11   3       59.06       72.09      7.94 o
  -1 -11   3       48.98       52.75      8.12 o
   0 -11   3       29.33       37.53      6.65 o
   1 -11   3      242.56      209.72     25.18 o
   2 -11   3      124.91      133.21     14.66 o
   3 -11   3       13.59        7.77      4.12 o
   4 -11   3      224.55      216.94     33.28 o
   5 -11   3      178.80      211.52     32.15 o
   6 -11   3      275.73      265.31     20.75 o
   7 -11   3        3.50        7.20      3.29 o
   8 -11   3      104.00       80.10      7.97 o
   9 -11   3       19.61       31.58      7.13 o
  10 -11   3        1.52        4.57      3.42 o
  11 -11   3        0.37        8.26      5.65 o
  -6 -10   3       53.22       39.07     33.92 o
  -5 -10   3       89.91       85.45     16.49 o
  -4 -10   3        4.30       10.80      4.80 o
  -3 -10   3       60.13       87.58     19.35 o
  -2 -10   3        0.22        7.24      3.41 o
  -1 -10   3        0.58        6.62      3.37 o
   0 -10   3       26.15       20.13      5.76 o
   1 -10   3        4.12        6.91      3.89 o
   2 -10   3      112.75      106.63      9.66 o
   3 -10   3     2118.27     2280.87    161.26 o
   4 -10   3     2044.55     2235.58    136.74 o
   5 -10   3     1014.73     1151.13     42.45 o
   6 -10   3       97.03       87.78     11.77 o
   7 -10   3       29.35       39.31      5.60 o
   8 -10   3       22.43       10.88      5.01 o
   9 -10   3        0.25        5.99      4.92 o
  10 -10   3      110.60      102.75     15.67 o
  11 -10   3       24.10       21.26      8.81 o
  -6  -9   3      104.34       94.09     12.52 o
  -5  -9   3      233.64      271.14     21.17 o
  -4  -9   3      312.27      357.75     32.84 o
  -3  -9   3       28.89       23.86      6.34 o
  -2  -9   3      667.19      808.68     67.79 o
  -1  -9   3        1.39        6.00      2.91 o
   0  -9   3      466.83      532.52     87.56 o
   1  -9   3      224.72      215.10     24.51 o
   2  -9   3       66.76       64.21     19.91 o
   3  -9   3     1993.04     2382.76    123.72 o
   4  -9   3     2645.75     3080.97    139.57 o
   5  -9   3      806.75     1002.22     39.66 o
   6  -9   3      132.53      128.96      8.55 o
   7  -9   3       30.92       23.39      5.53 o
   8  -9   3      172.39      205.13     14.97 o
   9  -9   3       54.76       57.26      6.78 o
  10  -9   3      244.55      242.25     31.61 o
  11  -9   3       52.31       53.42      8.25 o
  -7  -8   3        0.63        9.62      5.30 o
  -6  -8   3       18.63       15.19      5.88 o
  -5  -8   3      210.03      223.09     35.88 o
  -4  -8   3       83.53       83.32      8.76 o
  -3  -8   3        1.02       11.92      5.49 o
  -2  -8   3       13.84       16.50      5.52 o
  -1  -8   3        5.38       10.22      4.06 o
   0  -8   3      698.66      717.87     85.62 o
   1  -8   3     1840.53     2092.81     90.26 o
   2  -8   3     1307.18     1586.42    218.28 o
   3  -8   3      210.75      215.13     12.51 o
   4  -8   3     1372.19     1481.38     57.51 o
   5  -8   3      725.57      821.17     30.88 o
   6  -8   3        1.70        6.71      3.16 o
   7  -8   3       97.77       89.42      9.72 o
   8  -8   3        9.09       14.47      5.38 o
   9  -8   3      210.78      216.77     18.88 o
  10  -8   3      522.16      610.06     71.76 o
  11  -8   3       79.08      104.95      9.51 o
  -8  -7   3        0.09       12.93      8.78 o
  -7  -7   3        3.21       15.54      7.89 o
  -6  -7   3      140.98      146.24     10.84 o
  -5  -7   3       33.14       28.01      6.74 o
  -4  -7   3      385.21      401.69     43.09 o
  -3  -7   3      441.73      420.35     19.46 o
  -2  -7   3      318.88      372.47     39.54 o
  -1  -7   3      395.96      383.51     42.76 o
   0  -7   3      268.43      243.44     11.69 o
   1  -7   3     5301.05     5264.17    828.73 o
   2  -7   3      654.90      723.28     85.02 o
   3  -7   3      499.92      568.38     18.50 o
   4  -7   3        6.75        6.69      3.80 o
   5  -7   3      886.92      983.04     45.67 o
   6  -7   3     2362.77     2833.07    201.09 o
   7  -7   3     1702.69     2091.27    137.23 o
   8  -7   3      322.38      348.58     31.05 o
   9  -7   3      102.38       99.42      8.46 o
  10  -7   3      322.45      356.96     31.54 o
  11  -7   3      251.56      252.92     24.48 o
  12  -7   3       19.74       20.87      8.89 o
  -8  -6   3       28.49       13.64     11.60 o
  -7  -6   3        0.65       11.67      5.65 o
  -6  -6   3      177.68      212.74      9.93 o
  -5  -6   3       14.45       10.51      4.91 o
  -4  -6   3       54.75       61.83      7.07 o
  -3  -6   3        6.54       11.46      5.05 o
  -2  -6   3      645.66      672.22     36.38 o
  -1  -6   3       67.90       49.34      5.34 o
   0  -6   3      460.82      424.17     61.58 o
   1  -6   3     1093.56      941.69     97.39 o
   2  -6   3      937.09      908.59     64.09 o
   3  -6   3     1356.58     1617.29     65.99 o
   4  -6   3      926.12     1184.24     41.10 o
   5  -6   3      660.09      739.53     36.72 o
   6  -6   3      453.77      464.67     35.04 o
   7  -6   3      910.39     1021.75     61.48 o
   8  -6   3      149.86      154.42     18.19 o
   9  -6   3        0.56        7.88      6.28 o
  10  -6   3        1.92       10.11      5.00 o
  11  -6   3       91.14       90.35     10.07 o
  12  -6   3        1.81       10.42      8.94 o
  -9  -5   3       88.36       81.72     18.53 o
  -8  -5   3       29.36       28.34      7.36 o
  -7  -5   3      120.29       97.34      8.46 o
  -6  -5   3      154.94      144.70     10.22 o
  -5  -5   3       22.23       13.25      5.74 o
  -4  -5   3      600.78      624.22     24.00 o
  -3  -5   3      827.12      883.32     37.87 o
  -2  -5   3      170.05      130.22     15.99 o
  -1  -5   3      983.72      957.96    101.79 o
   0  -5   3     6181.56     6019.32    323.05 o
   1  -5   3     2411.78     2878.47     96.52 o
   2  -5   3      497.25      600.85     23.38 o
   3  -5   3     1665.46     1848.18     71.27 o
   4  -5   3      595.29      605.84     20.76 o
   5  -5   3     1553.34     1900.96    101.07 o
   6  -5   3      271.67      253.98     18.67 o
   7  -5   3      810.46      792.05     52.04 o
   8  -5   3       33.06       18.53      7.37 o
   9  -5   3       40.64       37.12      7.55 o
  10  -5   3        7.90       10.20      4.63 o
  11  -5   3       16.37        7.90      5.36 o
  -9  -4   3      100.70      110.92     11.44 o
  -8  -4   3       53.61       67.75     12.34 o
  -7  -4   3       50.14       51.08      8.02 o
  -6  -4   3       23.37       29.90      7.67 o
  -5  -4   3      242.98      255.04     14.40 o
  -4  -4   3       19.60       10.59      4.90 o
  -3  -4   3      493.88      412.37     17.32 o
  -2  -4   3      229.96      320.27     13.41 o
  -1  -4   3      153.78      145.18      7.73 o
   0  -4   3      381.27      367.84     15.22 o
   1  -4   3      198.25      175.56      7.80 o
   2  -4   3       98.46      116.60      6.49 o
   3  -4   3     2529.33     2509.89    131.71 o
   4  -4   3       87.39       65.17      7.48 o
   5  -4   3     1880.67     1951.02     98.34 o
   6  -4   3     1461.56     1328.41     67.70 o
   7  -4   3      424.82      408.76     33.22 o
   8  -4   3       99.05      113.17     12.24 o
   9  -4   3      154.12      153.04      9.30 o
  10  -4   3       16.25       12.49      4.50 o
  11  -4   3        2.27        7.37      5.34 o
 -10  -3   3        9.35       23.21     29.36 o
  -9  -3   3       85.34       83.00     11.26 o
  -8  -3   3        2.08        7.82      4.37 o
  -7  -3   3      354.17      394.71     19.75 o
  -6  -3   3      390.49      403.71     17.87 o
  -5  -3   3      191.28      171.59      6.65 o
  -4  -3   3      318.49      283.98     10.59 o
  -3  -3   3     3139.89     2929.88    115.90 o
  -2  -3   3     2543.74     2314.95    121.89 o
  -1  -3   3    17883.15    15255.28    610.15 o
   0  -3   3      328.28      417.96     30.35 o
   1  -3   3     6050.58     6305.87    162.21 o
   2  -3   3     3947.74     4137.09    218.20 o
   3  -3   3     3899.71     4117.01    193.81 o
   4  -3   3      422.47      436.86     19.37 o
   5  -3   3       26.41       38.31      7.06 o
   6  -3   3      872.52      712.28     42.32 o
   7  -3   3      603.28      624.31     40.92 o
   8  -3   3       82.92       83.42      8.39 o
   9  -3   3        5.05        6.60      3.94 o
  10  -3   3        1.40        7.33      5.83 o
  11  -3   3       30.00       57.60     12.03 o
 -10  -2   3       36.56       25.29      7.87 o
  -9  -2   3       17.73       19.91      8.33 o
  -8  -2   3       29.88       29.07      7.34 o
  -7  -2   3       27.36       21.70      5.82 o
  -6  -2   3       78.06       85.48     10.86 o
  -5  -2   3      207.65      206.84     10.95 o
  -4  -2   3     5314.30     5230.43    252.70 o
  -3  -2   3        7.60        5.75      2.89 o
  -2  -2   3      943.42      906.59     49.74 o
  -1  -2   3    14530.41    13460.18    539.92 o
   1  -2   3     4089.40     4145.24    103.66 o
   2  -2   3     1142.94     1235.81     56.64 o
   3  -2   3     2057.24     1765.26    116.18 o
   4  -2   3     1251.45      920.34     57.77 o
   5  -2   3      227.50      209.21     11.40 o
   6  -2   3       49.52       36.60      5.60 o
   7  -2   3       80.11       61.57      7.83 o
   8  -2   3        6.30        9.88      4.64 o
   9  -2   3        0.73        4.18      3.36 o
  10  -2   3        2.66        8.86      6.77 o
  11  -2   3       15.61        8.07      7.11 o
 -11  -1   3        7.29       11.05      5.73 o
 -10  -1   3       18.37       17.09     13.10 o
  -9  -1   3       25.88       17.69      6.16 o
  -8  -1   3      292.44      331.83     15.33 o
  -7  -1   3      270.98      279.07     16.83 o
  -6  -1   3       10.32       10.32      3.86 o
  -5  -1   3      219.28      195.86      9.24 o
  -4  -1   3       44.89       40.44     11.57 o
  -3  -1   3       65.41       61.07      4.77 o
  -2  -1   3      971.34      812.33     45.71 o
   1  -1   3        5.24        9.40     12.11 o
   2  -1   3      731.70      668.31     37.56 o
   3  -1   3      587.08      479.61     24.11 o
   4  -1   3      683.74      565.04     23.62 o
   5  -1   3     1284.97     1228.58     46.74 o
   6  -1   3     1107.88     1129.20     43.83 o
   7  -1   3        6.33        7.89      5.31 o
   8  -1   3      307.63      305.88     12.14 o
   9  -1   3        7.30       12.50      9.96 o
  10  -1   3       22.60       12.99      7.74 o
  11  -1   3       14.48       16.11     10.48 o
 -11   0   3        3.61        8.42      4.58 o
 -10   0   3        2.24        7.91      4.43 o
  -9   0   3        7.22        8.97      4.48 o
  -8   0   3      401.38      449.97     21.91 o
  -7   0   3     1038.76     1119.39     45.79 o
  -6   0   3      851.72      858.31     38.63 o
  -5   0   3        8.66       14.72      3.25 o
  -4   0   3      801.40      769.97     21.22 o
  -3   0   3      154.89      163.80      5.39 o
  -2   0   3     7498.19     6978.96    255.80 o
  -1   0   3      236.20      208.31     20.16 o
   0   0   3      672.22      345.44    169.19 o
   1   0   3     2582.36     2541.54    117.14 o
   2   0   3     2473.35     2195.70    123.03 o
   3   0   3       93.63       81.06      7.85 o
   4   0   3        6.31        8.40      3.16 o
   5   0   3      351.10      338.20     13.17 o
   6   0   3      365.19      335.06     13.40 o
   7   0   3       41.40       40.68      4.10 o
   8   0   3      599.70      610.06     32.52 o
   9   0   3       29.86       29.88      7.21 o
  10   0   3       34.91       31.27      8.09 o
  11   0   3       13.27       18.37      8.94 o
 -11   1   3       24.49       20.77     11.09 o
 -10   1   3      110.52      117.58     10.22 o
  -9   1   3       16.44       15.19      4.76 o
  -8   1   3      414.36      443.20     18.94 o
  -7   1   3     1961.50     2051.79     83.51 o
  -6   1   3     1246.29     1199.23     39.46 o
  -5   1   3        7.86        4.62      2.05 o
  -4   1   3      857.72      810.32     26.38 o
  -3   1   3     5778.09     5159.33    194.59 o
  -2   1   3     3358.86     2941.86     94.78 o
  -1   1   3      405.86      404.22     12.22 o
   0   1   3      327.78      334.59     21.57 o
   1   1   3       60.11      122.88      9.25 o
   2   1   3      132.40      129.49      6.80 o
   3   1   3      375.96      374.61     15.68 o
   4   1   3       17.19       28.85      3.58 o
   5   1   3        7.81        8.68      3.05 o
   6   1   3      705.52      689.66     33.85 o
   7   1   3      494.35      499.50     27.60 o
   8   1   3     1001.96     1066.49     59.76 o
   9   1   3      102.97      146.82     12.25 o
  10   1   3       20.69       25.33      8.11 o
 -12   2   3       17.08       14.09      9.78 o
 -11   2   3        0.31        7.19      5.94 o
 -10   2   3      118.48       96.17     10.98 o
  -9   2   3       76.66       70.29      6.98 o
  -8   2   3      350.45      353.31     13.98 o
  -7   2   3      118.31      124.49      6.25 o
  -6   2   3      342.14      332.68     11.65 o
  -5   2   3     3362.52     2970.21    105.74 o
  -4   2   3     2130.61     1825.06     62.72 o
  -3   2   3     5585.15     5047.11    191.63 o
  -2   2   3        8.44        9.02      0.87 o
   0   2   3    11087.63    10565.18   1242.26 o
   1   2   3      363.12      403.63     14.87 o
   2   2   3        0.45        4.97      2.59 o
   3   2   3      479.27      458.15     14.18 o
   4   2   3      815.92      923.30     34.00 o
   5   2   3       24.94       28.83      4.32 o
   6   2   3        0.46        5.95      3.54 o
   7   2   3      334.50      335.88     24.40 o
   8   2   3      447.86      441.01     30.73 o
   9   2   3       12.81       16.05      7.53 o
  10   2   3        1.00        6.88      4.39 o
 -12   3   3       92.55       86.06     13.78 o
 -11   3   3       66.79       85.64     16.72 o
 -10   3   3       41.53       31.87      9.93 o
  -9   3   3      120.54      106.55     22.52 o
  -8   3   3     1206.18     1208.57     58.61 o
  -7   3   3      128.82      122.54      7.50 o
  -6   3   3       30.49       28.65      6.72 o
  -5   3   3      102.73       78.93      5.03 o
  -4   3   3     2988.30     2688.75     85.28 o
  -3   3   3     4461.28     4069.81   1097.68 o
  -2   3   3      306.15      264.78     14.13 o
  -1   3   3     1591.69     1459.76     84.12 o
   0   3   3      249.76      287.47     23.14 o
   1   3   3      187.69      171.74     14.38 o
   2   3   3     1401.52     1166.05     40.36 o
   3   3   3      917.64      898.65     31.95 o
   4   3   3      188.47      180.20     10.13 o
   5   3   3       63.07       42.39      6.97 o
   6   3   3      237.80      234.21     25.94 o
   7   3   3        0.53       13.95      9.32 o
   8   3   3       30.09       14.14      7.47 o
   9   3   3        6.67       16.45      7.42 o
 -12   4   3       95.50       97.85     19.30 o
 -11   4   3      206.27      225.41     16.44 o
 -10   4   3      175.72      208.40     15.32 o
  -9   4   3       15.34       15.78      4.33 o
  -8   4   3      285.24      272.85     13.29 o
  -7   4   3       28.84       22.67      4.38 o
  -6   4   3     1501.40     1281.59     51.58 o
  -5   4   3      370.71      277.37      9.87 o
  -4   4   3       28.28      110.24     37.24 o
  -3   4   3      498.13      510.90     15.86 o
  -2   4   3     7204.00     7545.63    345.83 o
  -1   4   3     1345.61     1241.29    133.39 o
   0   4   3      755.99      755.86     25.64 o
   1   4   3     2811.62     2500.27     95.09 o
   2   4   3     3295.54     3029.06    132.51 o
   3   4   3     4445.08     4020.25    254.39 o
   4   4   3      886.03      908.05     34.03 o
   5   4   3      442.44      485.86     43.43 o
   6   4   3       34.66       27.32      5.78 o
   7   4   3        0.33       10.37      4.76 o
   8   4   3       95.16      109.30     16.88 o
   9   4   3       39.22       47.84     12.27 o
 -12   5   3      102.12       81.05     13.29 o
 -11   5   3       43.08       27.58      9.52 o
 -10   5   3      200.51      208.93     13.22 o
  -9   5   3      433.25      450.37     34.62 o
  -8   5   3       19.81       16.17      5.84 o
  -7   5   3       44.61       42.07      8.94 o
  -6   5   3     2302.71     2372.47     87.67 o
  -5   5   3     3640.18     3796.32    299.68 o
  -4   5   3     1648.86     1772.78     94.81 o
  -3   5   3        5.08        6.69      1.90 o
  -2   5   3     3517.09     3719.79    180.28 o
  -1   5   3       77.21       63.99      5.01 o
   0   5   3      617.67      491.25     29.48 o
   1   5   3      183.85      181.31      9.84 o
   2   5   3      916.90      824.20     32.17 o
   3   5   3     3092.31     2943.49    156.82 o
   4   5   3     1958.52     1949.20    101.81 o
   5   5   3      175.28      194.47     14.90 o
   6   5   3       60.00       50.71      7.49 o
   7   5   3       28.78       49.59      8.44 o
   8   5   3       45.79       46.96      9.09 o
 -12   6   3        4.81        7.45      5.57 o
 -11   6   3        4.60       12.95      7.11 o
 -10   6   3        0.45        4.72      3.31 o
  -9   6   3        0.31        8.16      6.46 o
  -8   6   3      188.66      200.77     13.71 o
  -7   6   3      261.14      244.82     14.59 o
  -6   6   3     1066.13     1076.35     61.31 o
  -5   6   3     1203.45     1217.71    138.90 o
  -4   6   3      598.85      625.23     18.18 o
  -3   6   3      755.67      989.77     59.40 o
  -2   6   3     2793.42     3083.58    135.61 o
  -1   6   3      500.65      560.48     37.07 o
   0   6   3     1072.64     1210.57     79.06 o
   1   6   3      393.05      322.32     19.38 o
   2   6   3      148.31      182.89     12.19 o
   3   6   3       94.19       91.78      9.17 o
   4   6   3       84.44       84.02     11.16 o
   5   6   3       30.17       26.33      6.69 o
   6   6   3       53.82       54.69      6.03 o
   7   6   3       12.28       10.97      5.73 o
   8   6   3        8.24       11.32      6.07 o
 -12   7   3        5.27       10.32      8.34 o
 -11   7   3       25.16       21.54      9.59 o
 -10   7   3      637.05      676.75     46.02 o
  -9   7   3       29.05       30.72      7.48 o
  -8   7   3      340.47      309.95     18.46 o
  -7   7   3      967.60      705.24    512.93 o
  -6   7   3      242.68      244.22     16.16 o
  -5   7   3     2101.61     2284.14     95.94 o
  -4   7   3      159.51      144.42     14.23 o
  -3   7   3        4.55        9.07      3.85 o
  -2   7   3       75.38       61.58      4.21 o
  -1   7   3     2010.90     2013.34    218.64 o
   0   7   3       73.73       73.71      5.79 o
   1   7   3     1031.31     1048.63     65.46 o
   2   7   3      844.80      858.02     38.58 o
   3   7   3       61.82       68.22      7.50 o
   4   7   3      128.74      128.64     12.86 o
   5   7   3        1.16       12.01      6.19 o
   6   7   3        7.67       11.82      5.59 o
   7   7   3        1.96        8.13      4.74 o
 -12   8   3        9.19        8.97      5.30 o
 -11   8   3        0.73        5.67      3.87 o
 -10   8   3      214.83      263.31     23.36 o
  -9   8   3      107.38      112.08     10.14 o
  -8   8   3       47.39       50.32      7.06 o
  -7   8   3      698.43      786.24     48.40 o
  -6   8   3      538.86      605.33    121.72 o
  -5   8   3      637.49      671.44     28.14 o
  -4   8   3       79.47       74.86      9.47 o
  -3   8   3       47.56       71.07      7.69 o
  -2   8   3      413.13      415.06     16.78 o
  -1   8   3      394.78      402.04     27.78 o
   0   8   3     1628.53     1822.73    333.61 o
   1   8   3     1039.44      964.33     89.85 o
   2   8   3      799.55      879.54     41.93 o
   3   8   3       25.73       17.70      6.15 o
   4   8   3      146.61      146.73     10.82 o
   5   8   3       49.28       57.03     13.51 o
   6   8   3        2.16        8.78      5.21 o
   7   8   3        1.01       14.63     11.35 o
 -12   9   3        7.53       11.57     10.39 o
 -11   9   3        4.04        5.97      4.83 o
 -10   9   3       52.06       52.03      9.72 o
  -9   9   3      245.42      257.75     17.42 o
  -8   9   3      466.99      502.91     30.84 o
  -7   9   3        9.19       11.21     23.18 o
  -6   9   3      295.64      317.50     17.80 o
  -5   9   3        6.18        8.91      3.62 o
  -4   9   3      604.22      569.30     66.00 o
  -3   9   3      400.03      460.79     36.96 o
  -2   9   3      581.63      750.61     64.87 o
  -1   9   3      281.64      277.95     14.00 o
   0   9   3      932.78      967.33     57.54 o
   1   9   3      473.20      469.53     43.93 o
   2   9   3      108.29      121.13     14.12 o
   3   9   3        2.44        7.99      4.35 o
   4   9   3        0.74       11.07      6.39 o
   5   9   3       25.17       15.02      6.81 o
   6   9   3       19.49       12.33      6.36 o
 -11  10   3        0.14        7.41      5.84 o
 -10  10   3      159.71      152.21     17.00 o
  -9  10   3      241.71      171.63    115.36 o
  -8  10   3      864.71     1020.23     49.94 o
  -7  10   3       17.02       11.88     10.61 o
  -6  10   3       76.01       78.49     13.49 o
  -5  10   3      153.21      174.17     30.07 o
  -4  10   3        7.57        9.74      4.35 o
  -3  10   3      633.06      750.29     64.50 o
  -2  10   3      858.92      973.12    109.04 o
  -1  10   3       12.66       16.05      4.33 o
   0  10   3      307.63      318.82     26.02 o
   1  10   3      462.02      414.20     38.27 o
   2  10   3       15.29       17.87      6.55 o
   3  10   3       45.02       50.58      8.28 o
   4  10   3        2.01       11.75      6.56 o
   5  10   3       25.94       23.98      7.55 o
 -11  11   3        5.95        5.88      4.08 o
 -10  11   3       12.92       18.21      4.83 o
  -9  11   3       97.82       86.11     10.29 o
  -8  11   3      273.80      315.31     99.72 o
  -7  11   3      135.05      113.13     33.57 o
  -6  11   3       35.42       33.40      6.01 o
  -5  11   3        1.37        6.91      3.87 o
  -4  11   3       62.07       51.12      6.56 o
  -3  11   3      751.70      944.66    134.93 o
  -2  11   3     2425.56     3034.95    236.91 o
  -1  11   3      243.51      297.57     27.51 o
   0  11   3       25.85       36.33      6.52 o
   1  11   3       65.39       58.66     13.92 o
   2  11   3        8.18       13.53      5.20 o
   3  11   3       30.13       28.64      9.70 o
   4  11   3       32.91       36.04      8.19 o
 -11  12   3        3.13       12.44     11.04 o
 -10  12   3       25.64       14.68      8.15 o
  -9  12   3       59.10       43.61     23.71 o
  -8  12   3       18.22        7.38      4.25 o
  -7  12   3        0.53       20.29      7.19 o
  -6  12   3       25.35       17.94      7.27 o
  -5  12   3      291.43      314.17     55.22 o
  -4  12   3      398.24      424.33     51.81 o
  -3  12   3     1202.38     1362.69    152.07 o
  -2  12   3      213.18      257.28     17.64 o
  -1  12   3       53.82       74.53      7.10 o
   0  12   3       40.24       31.93     11.42 o
   1  12   3        5.35        9.86      5.42 o
   2  12   3       10.96       11.65      5.32 o
   3  12   3       11.63       15.90      7.59 o
 -10  13   3        0.15        6.24      4.71 o
  -9  13   3       13.90       14.22      8.57 o
  -8  13   3       49.00       44.92      9.72 o
  -7  13   3        6.32       12.02      4.61 o
  -6  13   3        2.11       12.72      5.67 o
  -5  13   3        4.24       11.02      5.70 o
  -4  13   3      154.79      166.61     11.97 o
  -3  13   3      195.45      207.66     16.45 o
  -2  13   3       16.97       15.95      3.38 o
  -1  13   3       12.38        9.06      3.83 o
   0  13   3        7.64       14.08     11.08 o
   1  13   3       23.95       16.54      6.51 o
   2  13   3        0.41        8.56      4.38 o
  -9  14   3        0.86       21.46      9.83 o
  -8  14   3       39.23       21.98      7.79 o
  -7  14   3      183.87      198.10     23.27 o
  -6  14   3       70.88       65.32      8.03 o
  -5  14   3       26.76       26.29      8.50 o
  -4  14   3       12.06       11.96      5.88 o
  -3  14   3       28.60       26.70      8.29 o
  -2  14   3        0.01       14.24      6.43 o
  -1  14   3        8.54       14.72      6.26 o
   0  14   3        0.41        9.93      5.72 o
  -8  15   3        3.32        9.79      5.39 o
  -7  15   3       43.09       47.94      7.69 o
  -6  15   3      176.17      197.37     18.37 o
  -5  15   3      136.62      106.74     21.94 o
  -4  15   3        0.50       11.23      6.34 o
  -3  15   3       17.68        9.24      5.34 o
  -2  15   3        0.17       10.60      5.61 o
  -1  15   3       40.18       35.49     14.25 o
   4 -16   4        1.06        8.87      5.15 o
   5 -16   4       14.62       16.70      7.98 o
   1 -15   4        0.93        9.44      5.30 o
   2 -15   4        4.86        7.60      4.35 o
   3 -15   4       12.58       16.09      7.11 o
   4 -15   4       11.41       14.22      6.07 o
   5 -15   4        0.45       10.26      5.65 o
   6 -15   4       57.42       55.13     15.17 o
   7 -15   4      176.73      157.07     16.50 o
   8 -15   4      145.84      150.12     17.11 o
  -1 -14   4      141.81      137.39     33.35 o
   0 -14   4      236.03      220.18     24.09 o
   1 -14   4       40.65       38.65     11.66 o
   2 -14   4        0.09        9.54      5.06 o
   3 -14   4       64.40       58.59     10.95 o
   4 -14   4        5.41       11.27      5.02 o
   5 -14   4       34.56       20.69      9.86 o
   6 -14   4       10.72       11.41      6.28 o
   7 -14   4      112.05      106.49     12.83 o
   8 -14   4       74.38       64.05     10.35 o
   9 -14   4       20.96       15.12     10.41 o
  -3 -13   4        1.09       12.41      6.42 o
  -2 -13   4        5.39        7.90      4.23 o
  -1 -13   4      102.90      100.54     21.27 o
   0 -13   4       64.60       85.23     13.54 o
   1 -13   4       38.66       48.70      8.01 o
   2 -13   4      100.55       78.26     11.08 o
   3 -13   4       20.97       27.04      8.21 o
   4 -13   4      267.43      303.44     63.50 o
   5 -13   4      613.05      649.21     54.91 o
   6 -13   4      148.61      151.32     22.70 o
   7 -13   4        2.32        6.21      2.50 o
   8 -13   4        0.01        4.33      2.80 o
   9 -13   4       35.37       28.72     10.50 o
  10 -13   4        2.42        7.16      6.23 o
  -4 -12   4        0.05       10.57      5.46 o
  -3 -12   4        0.02       10.90      5.88 o
  -2 -12   4        0.04        7.91      3.87 o
  -1 -12   4       14.46       13.85      6.12 o
   0 -12   4        3.65        7.93      4.42 o
   1 -12   4       89.31       98.06     11.84 o
   2 -12   4      112.06      110.83     24.12 o
   3 -12   4       36.65       33.20     18.62 o
   4 -12   4       22.84       26.19      5.29 o
   5 -12   4      396.07      445.60     62.60 o
   6 -12   4      401.74      447.65     48.24 o
   7 -12   4      278.37      298.06     14.09 o
   8 -12   4        4.98        4.28      3.65 o
   9 -12   4        4.46       11.15      5.38 o
  10 -12   4        0.04        6.68      4.76 o
  -5 -11   4       80.61       77.18     10.19 o
  -4 -11   4      102.67      103.82     15.77 o
  -3 -11   4       82.42      102.75     12.20 o
  -2 -11   4       18.32       11.11      4.83 o
  -1 -11   4        0.69        9.14      5.22 o
   0 -11   4       97.38       82.73     10.11 o
   1 -11   4       72.72       56.85      8.53 o
   2 -11   4      398.89      418.11     46.35 o
   3 -11   4       90.75       90.24      9.68 o
   4 -11   4        6.67        5.61      2.72 o
   5 -11   4      323.79      353.74     32.28 o
   6 -11   4      262.71      251.69     17.04 o
   7 -11   4       80.51       97.27     12.25 o
   8 -11   4       23.72       25.42     10.95 o
   9 -11   4        2.48        5.69      4.22 o
  10 -11   4       13.89       17.14      8.82 o
  11 -11   4       33.95       15.46      8.43 o
  -6 -10   4        3.09       10.08      5.58 o
  -5 -10   4      169.62      193.20     16.70 o
  -4 -10   4      267.58      283.52     18.12 o
  -3 -10   4      143.63      180.23     27.95 o
  -2 -10   4      281.37      258.39     17.83 o
  -1 -10   4      264.09      290.44     37.51 o
   0 -10   4        5.49        5.45      2.96 o
   1 -10   4      104.53       89.69     20.27 o
   2 -10   4      716.07      859.76     62.60 o
   3 -10   4      172.15      203.78     17.08 o
   4 -10   4       16.15       13.94      4.99 o
   5 -10   4      686.18      710.88     32.28 o
   6 -10   4      593.74      625.84     25.21 o
   7 -10   4       89.75      102.07      9.44 o
   8 -10   4        9.76        9.44      5.02 o
   9 -10   4        5.45        5.56      3.65 o
  10 -10   4       42.33       42.77      9.37 o
  11 -10   4       67.45       53.67      8.18 o
  -6  -9   4       21.04       31.98      7.56 o
  -5  -9   4       40.11       52.14     16.73 o
  -4  -9   4      227.41      273.59     42.85 o
  -3  -9   4       35.37       31.57      6.43 o
  -2  -9   4       17.93       23.99      7.50 o
  -1  -9   4      249.38      295.63     52.25 o
   0  -9   4        1.21        6.97      3.73 o
   1  -9   4      388.42      400.89     81.90 o
   2  -9   4     1930.49     2204.36    101.56 o
   3  -9   4     1085.16     1324.47     79.94 o
   4  -9   4        2.48        9.74      4.30 o
   5  -9   4      614.53      673.79     26.11 o
   6  -9   4      525.45      583.58     30.08 o
   7  -9   4       19.46        7.21      4.69 o
   8  -9   4      343.92      358.26     24.62 o
   9  -9   4        4.19       11.63      5.72 o
  10  -9   4      123.79      117.32     15.18 o
  11  -9   4       54.51       37.99     13.51 o
  -7  -8   4       28.00       19.28      7.39 o
  -6  -8   4       40.80       37.81      5.21 o
  -5  -8   4        1.68        7.37      4.31 o
  -4  -8   4      133.27      153.20     22.93 o
  -3  -8   4      602.68      579.07     34.52 o
  -2  -8   4      119.79      138.06      8.28 o
  -1  -8   4      172.48      131.29     12.67 o
   0  -8   4       47.79       50.74      5.83 o
   1  -8   4     2054.50     2285.41    117.44 o
   2  -8   4     3927.32     4387.19    182.86 o
   3  -8   4     3509.15     4164.08    198.96 o
   4  -8   4      365.31      370.14     15.44 o
   5  -8   4      450.11      462.24     20.44 o
   6  -8   4       21.75       16.04      5.49 o
   7  -8   4      238.21      269.42     20.14 o
   8  -8   4      556.19      562.29     59.17 o
   9  -8   4      212.47      195.18     20.70 o
  10  -8   4      154.70      152.59     11.12 o
  11  -8   4      125.19      124.69     26.79 o
  -8  -7   4       23.75       17.81      6.54 o
  -7  -7   4      138.56      182.41     16.42 o
  -6  -7   4      166.29      178.53      9.98 o
  -5  -7   4       27.15       23.41      6.68 o
  -4  -7   4      358.65      372.28     39.94 o
  -3  -7   4       38.19       39.71      5.30 o
  -2  -7   4       89.10      122.79     17.59 o
  -1  -7   4        9.47       11.19      3.98 o
   0  -7   4      309.82      341.78     32.33 o
   1  -7   4      229.57      257.51     11.28 o
   2  -7   4     1444.80     1597.53     46.96 o
   3  -7   4     2476.96     2607.46    108.88 o
   4  -7   4      733.89      729.14     25.65 o
   5  -7   4      175.77      203.89     10.09 o
   6  -7   4      258.07      258.33     17.49 o
   7  -7   4        1.00        6.53      5.44 o
   8  -7   4      838.79      905.58     74.84 o
   9  -7   4      706.62      791.76     53.30 o
  10  -7   4        7.48        9.77      6.13 o
  11  -7   4       36.82       39.61      8.60 o
  -8  -6   4      146.42      148.29     33.94 o
  -7  -6   4      220.78      207.01     15.45 o
  -6  -6   4       25.15       23.53      7.48 o
  -5  -6   4      189.18      190.20     13.30 o
  -4  -6   4      105.99       77.58      9.36 o
  -3  -6   4      137.94      145.51      8.89 o
  -2  -6   4      233.92      209.36     24.00 o
  -1  -6   4       16.44       16.99      4.45 o
   0  -6   4       13.65       20.55      5.56 o
   1  -6   4      935.60      958.04     40.65 o
   2  -6   4     1602.76     1648.20     50.83 o
   3  -6   4     2550.72     2908.01    134.05 o
   4  -6   4      831.29      958.79     44.17 o
   5  -6   4        0.91        9.63      4.89 o
   6  -6   4      170.79      198.08     23.71 o
   7  -6   4       45.66       55.64      6.64 o
   8  -6   4     1140.85     1139.27     57.28 o
   9  -6   4      358.64      390.84     31.82 o
  10  -6   4      205.34      194.66     15.74 o
  11  -6   4       26.52        7.36      5.06 o
  -9  -5   4        0.32       11.89      6.99 o
  -8  -5   4       54.10       68.76      8.92 o
  -7  -5   4      205.64      227.09     13.00 o
  -6  -5   4        9.15        7.43      2.64 o
  -5  -5   4       86.93       84.59      5.57 o
  -4  -5   4      138.62      121.29     12.93 o
  -3  -5   4     2857.64     2725.85    128.46 o
  -2  -5   4     1018.15      937.65    102.55 o
  -1  -5   4     3622.57     3256.81    256.91 o
   0  -5   4       66.86       60.48      8.42 o
   1  -5   4      503.95      734.45     54.47 o
   2  -5   4       38.83       29.59      4.91 o
   3  -5   4        7.58        7.07      3.67 o
   4  -5   4      703.00      725.72     32.36 o
   5  -5   4      435.64      455.94     23.71 o
   6  -5   4        9.88        5.01      4.08 o
   7  -5   4       83.55       69.46      6.92 o
   8  -5   4      532.51      566.57     24.41 o
   9  -5   4      247.10      241.79     12.80 o
  10  -5   4      128.42      111.79      8.60 o
  11  -5   4       10.66        9.02      5.32 o
  -9  -4   4      101.29      114.66     11.08 o
  -8  -4   4       25.75       26.11      7.85 o
  -7  -4   4      120.22      111.49      9.09 o
  -6  -4   4      158.65      167.49      6.40 o
  -5  -4   4        4.90        8.35      3.34 o
  -4  -4   4      691.74      698.90     43.69 o
  -3  -4   4      183.14      208.74     11.66 o
  -2  -4   4     8978.61     8465.08    513.07 o
  -1  -4   4     7879.02     7626.94    598.73 o
   0  -4   4     2570.85     2481.40    269.18 o
   1  -4   4     2324.66     2584.85     62.28 o
   2  -4   4      246.45      288.72     11.51 o
   3  -4   4      719.98      788.30     28.40 o
   4  -4   4      241.77      281.43     25.25 o
   5  -4   4      404.04      353.39     31.26 o
   6  -4   4      583.96      541.89     22.73 o
   7  -4   4       42.75       73.73      8.60 o
   8  -4   4      322.56      340.16     17.35 o
   9  -4   4       65.28       72.64      6.78 o
  10  -4   4        0.69       14.08      6.98 o
  11  -4   4        0.17        6.10      4.63 o
 -10  -3   4        3.39       12.54      7.04 o
  -9  -3   4       65.96       73.79      8.92 o
  -8  -3   4       42.50       48.91      7.73 o
  -7  -3   4        0.20       10.92      4.73 o
  -6  -3   4      161.96      155.43      8.81 o
  -5  -3   4       34.81       39.34      3.60 o
  -4  -3   4      406.91      532.86     18.79 o
  -3  -3   4        0.15        9.58      3.61 o
  -2  -3   4     3197.18     3083.28    132.31 o
  -1  -3   4     6842.29     6578.83    404.28 o
   0  -3   4       39.89       30.46      4.64 o
   1  -3   4      138.81      178.35      7.99 o
   2  -3   4    16963.48    18650.39    587.10 o
   3  -3   4      226.15      229.06     15.63 o
   4  -3   4      805.76      662.57     37.49 o
   5  -3   4     2390.00     2148.19    181.22 o
   6  -3   4     1466.46     1338.95     77.71 o
   7  -3   4       88.36       83.81      7.83 o
   8  -3   4      350.67      371.53     18.12 o
   9  -3   4       33.82       26.63      5.60 o
  10  -3   4       21.46       14.95      5.08 o
  11  -3   4        2.06        9.34      7.04 o
 -10  -2   4        4.17       14.21      6.86 o
  -9  -2   4      163.25      161.34     11.24 o
  -8  -2   4      154.05      164.59     25.31 o
  -7  -2   4       46.88       47.51      6.18 o
  -6  -2   4       49.24       39.18      6.21 o
  -5  -2   4        2.51        5.24      2.83 o
  -4  -2   4      649.70      676.45     25.55 o
  -3  -2   4     2891.23     2810.71    171.43 o
  -2  -2   4      359.38      381.69     15.18 o
  -1  -2   4     7148.24     7192.88    215.29 o
   0  -2   4     2662.96     2878.41     96.15 o
   1  -2   4     3260.23     3396.40    110.12 o
   2  -2   4     1512.93     1372.26     58.89 o
   3  -2   4       21.73       10.36      4.65 o
   4  -2   4        3.82        7.15      4.46 o
   5  -2   4     6444.65     6282.21    433.09 o
   6  -2   4     2016.55     1997.29    103.38 o
   7  -2   4     1126.70     1170.28     60.08 o
   8  -2   4       12.87        6.27      4.05 o
   9  -2   4       27.88       27.42      5.60 o
  10  -2   4       92.41       99.28     12.52 o
  11  -2   4       66.26       40.76     21.84 o
 -11  -1   4        3.12        8.70      5.10 o
 -10  -1   4        0.87       19.04     26.31 o
  -9  -1   4        0.15        8.96      4.99 o
  -8  -1   4       79.83       81.99      6.55 o
  -7  -1   4      397.70      431.22     17.92 o
  -6  -1   4     1022.82     1049.90     40.69 o
  -5  -1   4     2307.56     2218.09     79.95 o
  -4  -1   4     2840.63     2692.26     93.75 o
  -3  -1   4      213.55      168.25      7.31 o
  -2  -1   4      752.70      811.35     22.58 o
  -1  -1   4     8683.08     8899.50    161.58 o
   0  -1   4      981.22     1040.45     52.36 o
   1  -1   4    26721.87    26912.54    900.03 o
   2  -1   4     2819.36     2411.46     81.06 o
   3  -1   4     2935.87     2541.80    105.64 o
   4  -1   4      555.50      578.97     34.77 o
   5  -1   4     1844.54     1872.56     73.35 o
   6  -1   4      231.27      185.60     15.80 o
   7  -1   4      440.86      457.20     18.32 o
   8  -1   4       29.40       32.43      7.60 o
   9  -1   4       17.87       19.15      6.58 o
  10  -1   4       77.82       62.47     21.28 o
  11  -1   4       32.61       22.75     13.66 o
 -11   0   4        3.35        7.49      4.13 o
 -10   0   4       13.52       11.17      4.99 o
  -9   0   4       14.53       17.60      5.42 o
  -8   0   4       16.45       13.61      5.21 o
  -7   0   4      427.38      420.29     20.55 o
  -6   0   4     2801.59     3008.65    147.86 o
  -5   0   4      561.34      461.27     14.42 o
  -4   0   4       90.48       76.98      3.91 o
  -3   0   4      956.29      900.84     27.59 o
  -2   0   4     1424.51     1275.67     45.33 o
  -1   0   4      318.02      358.98     13.56 o
   0   0   4     7661.58     7479.10    363.42 o
   2   0   4     5240.36     4864.03    255.73 o
   3   0   4       32.32       15.26      4.11 o
   4   0   4      643.59      702.61     25.45 o
   5   0   4      175.10      165.48      8.47 o
   6   0   4      126.19      147.24      7.54 o
   7   0   4      248.69      243.68     10.90 o
   8   0   4      179.56      202.86     33.23 o
   9   0   4        3.09       11.92      5.63 o
  10   0   4        2.72       13.71      6.82 o
 -11   1   4       20.47       29.04      9.28 o
 -10   1   4        4.18        7.88      4.15 o
  -9   1   4       22.33       17.73      6.29 o
  -8   1   4       48.36       55.44      7.82 o
  -7   1   4      156.98      130.66      6.56 o
  -6   1   4      349.46      323.46     11.42 o
  -5   1   4       33.44       28.11      3.36 o
  -4   1   4     2035.06     1814.83     51.65 o
  -3   1   4      276.65      254.37      8.70 o
  -2   1   4        3.22        3.93      1.68 o
  -1   1   4      757.01      694.50     42.96 o
   0   1   4     7839.48     8255.37    470.69 o
   1   1   4      258.02      275.48     13.78 o
   2   1   4      942.65      788.73     35.04 o
   3   1   4      253.66      198.42     10.94 o
   4   1   4      558.45      640.23     22.55 o
   5   1   4        2.60        6.57      3.01 o
   6   1   4       64.15       62.25      5.57 o
   7   1   4       10.74       10.31      4.88 o
   8   1   4      135.78      149.34     12.26 o
   9   1   4        3.26        9.33      4.90 o
  10   1   4        0.35       10.44      5.91 o
 -12   2   4       29.45       18.71     11.06 o
 -11   2   4      119.56      141.46     19.86 o
 -10   2   4       10.71       22.55      8.76 o
  -9   2   4      334.81      318.96     15.66 o
  -8   2   4        1.13        7.04      2.82 o
  -7   2   4      615.60      599.93     20.20 o
  -6   2   4      274.52      245.05      9.40 o
  -5   2   4     2165.33     2227.37     85.78 o
  -4   2   4      307.56      278.28     10.76 o
  -3   2   4      293.51      279.45      9.74 o
  -2   2   4     2248.07     2233.52     49.44 o
  -1   2   4       47.40       38.25      7.36 o
   0   2   4      417.66      408.67     23.29 o
   1   2   4       96.72       89.41      5.92 o
   2   2   4      422.44      386.54     18.00 o
   3   2   4      551.91      467.97     17.09 o
   4   2   4        1.77        6.31      2.95 o
   5   2   4       86.29       72.77      5.10 o
   6   2   4      493.36      469.90     23.87 o
   7   2   4      281.81      323.63     17.96 o
   8   2   4        8.69       22.79      7.33 o
   9   2   4        3.55       12.09      6.31 o
  10   2   4       19.39       14.00      7.64 o
 -12   3   4        5.73        7.71      6.29 o
 -11   3   4      126.39      128.45     12.87 o
 -10   3   4      404.29      408.86     35.14 o
  -9   3   4      162.46      148.50     15.29 o
  -8   3   4        2.92        8.14      8.81 o
  -7   3   4       45.95       34.48      4.72 o
  -6   3   4       23.28       15.99      4.53 o
  -5   3   4      585.94      503.40     17.72 o
  -4   3   4      125.85      116.75      6.47 o
  -3   3   4     1017.38      926.32     32.13 o
  -2   3   4     2552.39     2449.02    122.12 o
  -1   3   4      500.57      446.87     16.92 o
   0   3   4      462.89      382.53     16.10 o
   1   3   4      795.64      724.44     28.76 o
   2   3   4     3496.62     3476.99    123.96 o
   3   3   4     1351.62     1375.14     50.92 o
   4   3   4      353.75      332.78     14.44 o
   5   3   4      113.62      104.39      9.72 o
   6   3   4      145.85      183.43     12.29 o
   7   3   4        0.65        6.19      3.38 o
   8   3   4       30.95       38.94      7.49 o
   9   3   4        3.06       16.63      8.51 o
 -12   4   4        8.26       17.96     14.27 o
 -11   4   4       12.66       20.46      7.83 o
 -10   4   4      233.21      252.51     14.94 o
  -9   4   4       33.60       31.49      6.91 o
  -8   4   4       18.97       19.92      4.40 o
  -7   4   4       22.97       28.57      6.18 o
  -6   4   4     1263.71     1095.15     36.83 o
  -5   4   4     3355.23     3050.70    818.06 o
  -4   4   4    17052.45      649.32   8261.79 o
  -3   4   4     1366.37     1185.13     43.49 o
  -2   4   4       14.25       19.82      4.50 o
  -1   4   4      873.83      821.36     64.11 o
   0   4   4      373.66      324.18     23.45 o
   1   4   4      106.15       91.52      6.11 o
   2   4   4      134.15      186.22      9.15 o
   3   4   4      629.94      658.19     27.66 o
   4   4   4      356.22      304.98     13.01 o
   5   4   4       41.98       41.02      8.62 o
   6   4   4       71.55       73.84     14.29 o
   7   4   4      109.45      144.87     16.23 o
   8   4   4        7.04        8.45      5.02 o
   9   4   4       14.56        8.94      5.18 o
 -12   5   4       22.95       25.40      7.90 o
 -11   5   4       76.54       77.43      8.88 o
 -10   5   4      119.02      131.72      9.65 o
  -9   5   4        0.23        5.79      3.43 o
  -8   5   4      513.66      517.54     19.84 o
  -7   5   4       78.98       75.68      6.40 o
  -6   5   4      105.70      105.22      5.67 o
  -5   5   4     3906.48     3944.00   1183.80 o
  -4   5   4     3152.16     3300.45    138.22 o
  -3   5   4     2928.73     2899.84    120.61 o
  -2   5   4       88.45      115.16     14.70 o
  -1   5   4      537.02      607.19     52.56 o
   0   5   4      182.93      153.99     11.15 o
   1   5   4     1967.92     1970.97    103.58 o
   2   5   4      632.02      503.38     20.63 o
   3   5   4       23.67       23.45      6.37 o
   4   5   4       40.08       42.42      9.07 o
   5   5   4      147.50      137.10     13.98 o
   6   5   4       98.41       87.63     20.49 o
   7   5   4       23.45       26.65      7.49 o
   8   5   4        5.13       11.78      5.43 o
 -12   6   4       52.12       50.95     10.70 o
 -11   6   4       96.92       85.97     12.24 o
 -10   6   4      145.15      173.23     11.61 o
  -9   6   4      389.86      429.57     23.29 o
  -8   6   4      104.63       87.78      6.16 o
  -7   6   4        0.57        6.22      5.48 o
  -6   6   4       58.25       58.20      4.72 o
  -5   6   4        2.54        4.62     12.04 o
  -4   6   4        3.11        3.81      2.61 o
  -3   6   4        3.21        4.41      2.25 o
  -2   6   4     2229.86     2423.98    127.72 o
  -1   6   4     5177.93     4849.38    325.99 o
   0   6   4       20.63       14.65      4.22 o
   1   6   4       69.24       35.48      5.95 o
   2   6   4     1835.00     1698.44     71.07 o
   3   6   4     1608.51     1671.95     90.05 o
   4   6   4      129.82      140.11     26.87 o
   5   6   4      195.22      243.63     19.61 o
   6   6   4       29.11       25.33      7.57 o
   7   6   4        5.71       11.36      5.17 o
   8   6   4        7.89       17.80     12.95 o
 -12   7   4        0.11        9.79      7.72 o
 -11   7   4        0.38        4.93      3.78 o
 -10   7   4      196.54      184.10     14.27 o
  -9   7   4     1145.03     1201.16     77.85 o
  -8   7   4       43.19       46.77      4.97 o
  -7   7   4      296.20      304.91     35.57 o
  -6   7   4      243.71      272.40     46.47 o
  -5   7   4      116.50      136.48      9.54 o
  -4   7   4       16.02       10.55      2.20 o
  -3   7   4        7.53       15.49      3.12 o
  -2   7   4       76.22       76.26      5.66 o
  -1   7   4       36.62       36.99      4.85 o
   0   7   4       64.17       52.10      7.65 o
   1   7   4     1206.54     1228.63    116.52 o
   2   7   4      795.96      744.67     29.43 o
   3   7   4      441.79      433.42     24.05 o
   4   7   4      102.73      102.31      8.90 o
   5   7   4       85.84       93.73     16.74 o
   6   7   4       40.59       31.59      9.08 o
   7   7   4        2.24        8.34      5.00 o
 -12   8   4        8.16       11.02      6.88 o
 -11   8   4       43.51       39.96      5.88 o
 -10   8   4        4.13        6.80      5.27 o
  -9   8   4       95.68       79.41      9.30 o
  -8   8   4      661.01      704.07     46.58 o
  -7   8   4      719.14      762.25    181.60 o
  -6   8   4      147.54      138.90      9.92 o
  -5   8   4      210.77      215.53     18.83 o
  -4   8   4       43.34       44.01     11.39 o
  -3   8   4     1270.94     1376.12     62.72 o
  -2   8   4      157.36      163.89     10.97 o
  -1   8   4      327.65      300.11     27.17 o
   0   8   4       68.56       65.23      9.77 o
   1   8   4      217.31      225.33     14.23 o
   2   8   4       19.66       26.29      6.49 o
   3   8   4        4.98        7.41      3.60 o
   4   8   4        4.58       10.86      5.18 o
   5   8   4       17.78        8.24      4.35 o
   6   8   4       22.67       20.33      7.57 o
 -12   9   4        0.26        6.49      4.97 o
 -11   9   4      105.17      103.03      8.81 o
 -10   9   4        0.00        5.69      4.48 o
  -9   9   4       23.62       10.44      3.82 o
  -8   9   4      482.91      518.67    245.29 o
  -7   9   4      530.91      471.99    306.74 o
  -6   9   4      307.46      349.99     32.95 o
  -5   9   4       22.54       30.10      4.78 o
  -4   9   4      182.49      214.44     21.64 o
  -3   9   4     2185.26     2528.45    189.26 o
  -2   9   4     1930.87     2096.43    133.31 o
  -1   9   4      451.99      504.99     39.50 o
   0   9   4       31.87       41.70      6.29 o
   1   9   4      574.40      556.35     50.57 o
   2   9   4      195.16      175.17     18.12 o
   3   9   4        6.44       13.98      6.43 o
   4   9   4       37.05       24.54      9.82 o
   5   9   4        0.11        9.56      5.69 o
   6   9   4        1.20       10.47      8.73 o
 -11  10   4       89.27       85.97      7.76 o
 -10  10   4      169.51      127.96     70.07 o
  -9  10   4       18.49       22.58      6.64 o
  -8  10   4       46.37       50.86     14.16 o
  -7  10   4       81.50      125.75     76.52 o
  -6  10   4      120.55      134.24      8.75 o
  -5  10   4      458.96      527.60     58.88 o
  -4  10   4      271.17      253.67     30.86 o
  -3  10   4       52.99       58.94      7.52 o
  -2  10   4     1825.45     2129.65    133.60 o
  -1  10   4     3059.55     3560.25    273.49 o
   0  10   4      321.41      322.08     30.92 o
   1  10   4       96.39       78.30     24.59 o
   2  10   4       92.84      105.42      9.65 o
   3  10   4       15.25       28.77     17.08 o
   4  10   4       31.54       22.38      8.19 o
   5  10   4       24.74       26.46      9.92 o
 -11  11   4       86.70       54.60     12.17 o
 -10  11   4      526.47      551.31     46.23 o
  -9  11   4      104.20      104.22      8.81 o
  -8  11   4        0.18       13.58      5.79 o
  -7  11   4       46.17       48.82     13.39 o
  -6  11   4       90.10       88.62      8.80 o
  -5  11   4       43.77       39.06      8.01 o
  -4  11   4      208.28      214.20     21.66 o
  -3  11   4       23.20       45.19      7.23 o
  -2  11   4      666.14      747.36     45.40 o
  -1  11   4     1297.53     1514.20    107.98 o
   0  11   4      214.77      191.77     20.27 o
   1  11   4      238.12      206.80     20.89 o
   2  11   4      137.33      124.25     12.55 o
   3  11   4       10.67       12.28      5.96 o
   4  11   4       92.30       89.55     23.85 o
 -11  12   4      157.02       81.18     99.10 o
 -10  12   4       95.16       60.44     47.05 o
  -9  12   4       50.48       57.33      8.67 o
  -8  12   4       76.61       72.73     10.56 o
  -7  12   4      517.07      458.21     38.73 o
  -6  12   4       87.56       99.87      7.80 o
  -5  12   4        1.61        6.81      3.51 o
  -4  12   4       28.17       40.74      7.36 o
  -3  12   4       21.91       19.92      7.17 o
  -2  12   4       57.34       53.82      6.57 o
  -1  12   4       11.04       14.62      5.58 o
   0  12   4        9.05       13.19      5.58 o
   1  12   4       37.68       17.02      8.12 o
   2  12   4       35.31       24.96      9.04 o
   3  12   4        0.47        5.64      4.97 o
 -10  13   4       58.30       47.56     22.98 o
  -9  13   4        0.28       10.83      6.98 o
  -8  13   4        0.44       12.22      5.91 o
  -7  13   4      151.68      128.27      9.73 o
  -6  13   4      301.57      354.80     52.14 o
  -5  13   4      384.73      446.09     39.60 o
  -4  13   4      375.37      455.99     66.98 o
  -3  13   4      169.88      169.73     14.00 o
  -2  13   4       33.39       38.86      6.18 o
  -1  13   4       73.81       66.41      7.00 o
   0  13   4       33.73       43.75      6.92 o
   1  13   4       17.82       21.29      6.61 o
   2  13   4        3.99        6.87      5.76 o
  -9  14   4       10.22        7.07      5.41 o
  -8  14   4       59.12       49.61     16.44 o
  -7  14   4        0.37        6.64      3.70 o
  -6  14   4      163.54      180.40     29.20 o
  -5  14   4      232.49      249.45     46.08 o
  -4  14   4       23.34       35.32      7.70 o
  -3  14   4        2.94        7.02      3.81 o
  -2  14   4        0.39        4.74      3.32 o
  -1  14   4       12.96       15.41     12.21 o
   0  14   4       36.15       40.65      8.20 o
  -8  15   4       38.50       18.19      8.95 o
  -7  15   4       47.90       38.44     15.74 o
  -6  15   4        0.63       12.65      7.02 o
  -5  15   4      115.43      147.22     55.13 o
  -4  15   4      157.13      159.81     16.57 o
  -3  15   4        1.31        8.67      4.94 o
  -2  15   4        0.42        8.72      5.26 o
   1 -15   5       36.98       26.32      9.94 o
   2 -15   5        0.71        7.70      4.62 o
   3 -15   5       12.09       19.01      7.88 o
   4 -15   5        1.66        7.88      4.17 o
   5 -15   5        1.07       10.53      5.24 o
   6 -15   5        8.06       10.28      5.54 o
   7 -15   5        2.08       11.47      6.09 o
  -1 -14   5        7.36       15.49      7.09 o
   0 -14   5       15.54       12.75      5.77 o
   1 -14   5       56.71       42.47      8.84 o
   2 -14   5       31.16       37.86     12.48 o
   3 -14   5        6.89       11.54      4.40 o
   4 -14   5        5.40        5.32      2.64 o
   5 -14   5       27.66       22.85      8.12 o
   6 -14   5       72.43       76.52     27.35 o
   7 -14   5       21.96       18.15      7.24 o
   8 -14   5        2.52       10.47      5.34 o
   9 -14   5       11.01        6.18      5.72 o
  -3 -13   5       39.37       32.90      8.51 o
  -2 -13   5       22.12       24.98     10.16 o
  -1 -13   5       67.88       67.62      9.06 o
   0 -13   5        0.91        8.96      4.82 o
   1 -13   5       83.01       72.65     18.83 o
   2 -13   5      169.20      138.49     29.53 o
   3 -13   5       10.33        8.60      3.67 o
   4 -13   5      115.27      117.63     13.28 o
   5 -13   5      226.80      185.02     12.89 o
   6 -13   5      251.50      232.70     18.84 o
   7 -13   5      238.38      216.36     30.34 o
   8 -13   5      161.12      160.11     10.77 o
   9 -13   5       29.96       24.56      9.99 o
  -4 -12   5       16.04        9.44      5.29 o
  -3 -12   5       51.02       58.73      9.97 o
  -2 -12   5       56.96       45.66      8.50 o
  -1 -12   5       52.33       32.97      7.25 o
   0 -12   5       12.98        8.11      3.79 o
   1 -12   5       25.30       10.60      4.44 o
   2 -12   5       14.24        9.86      4.24 o
   3 -12   5        1.11       10.45      4.57 o
   4 -12   5        0.30        9.07      6.05 o
   5 -12   5      420.83      475.67     63.18 o
   6 -12   5      378.64      397.73     19.56 o
   7 -12   5        0.74        7.85      3.50 o
   8 -12   5       77.89       62.58      7.55 o
   9 -12   5       44.89       54.47     10.07 o
  10 -12   5        5.24       13.80      7.11 o
  -5 -11   5        7.61       11.79      6.20 o
  -4 -11   5       86.71       99.53     19.15 o
  -3 -11   5      121.73      115.69     23.30 o
  -2 -11   5      158.35      149.38     12.17 o
  -1 -11   5       20.21       26.02      6.41 o
   0 -11   5        9.89        8.98      4.27 o
   1 -11   5        5.67        7.53      4.22 o
   2 -11   5      757.76      877.57    109.11 o
   3 -11   5       78.94       77.79      8.72 o
   4 -11   5       39.36       33.85      5.24 o
   5 -11   5      165.44      157.48      8.28 o
   6 -11   5      397.57      479.69     22.35 o
   7 -11   5        7.02       13.98      4.45 o
   8 -11   5      102.94      102.37     12.45 o
   9 -11   5       17.16       10.85      5.99 o
  10 -11   5        4.49        6.39      4.28 o
  -6 -10   5       39.18       37.41     16.68 o
  -5 -10   5       29.49       30.92     12.15 o
  -4 -10   5       10.94        9.72      4.38 o
  -3 -10   5      264.02      286.31     53.67 o
  -2 -10   5       68.50       87.64     11.73 o
  -1 -10   5        4.49       10.34      5.37 o
   0 -10   5      175.21      154.54     16.87 o
   1 -10   5        9.91        9.95      4.71 o
   2 -10   5      976.27     1131.64    161.09 o
   3 -10   5     1084.36     1319.83    106.86 o
   4 -10   5      323.95      396.17     22.43 o
   5 -10   5       64.91       67.68      7.07 o
   6 -10   5        1.47       10.87      5.53 o
   7 -10   5       86.26       54.21      7.07 o
   8 -10   5        1.61        4.64      3.43 o
   9 -10   5        0.36       10.04      6.68 o
  10 -10   5        0.50       10.23      5.71 o
  11 -10   5        0.52        6.48      5.01 o
  -6  -9   5      158.92      176.63     15.62 o
  -5  -9   5      339.41      415.60     26.46 o
  -4  -9   5      199.94      219.35     13.13 o
  -3  -9   5        1.48        8.35      4.66 o
  -2  -9   5      460.03      483.49     20.31 o
  -1  -9   5      132.57      159.44     15.24 o
   0  -9   5      142.19      170.25     13.44 o
   1  -9   5       20.90       19.78      4.98 o
   2  -9   5     1798.07     1945.88    260.01 o
   3  -9   5     2297.58     2374.03    181.93 o
   4  -9   5      823.80      963.89     70.44 o
   5  -9   5      182.97      208.40     13.03 o
   6  -9   5        8.92        7.74      4.88 o
   7  -9   5       69.25       85.57      8.11 o
   8  -9   5       35.38       21.26      5.74 o
   9  -9   5       63.44       55.25      8.11 o
  10  -9   5        0.16       11.43      9.32 o
  11  -9   5        7.70       10.20      6.46 o
  -7  -8   5       36.64       37.39     12.94 o
  -6  -8   5       54.03       57.59      7.31 o
  -5  -8   5      391.06      474.02     48.92 o
  -4  -8   5      308.99      329.22     19.93 o
  -3  -8   5      341.38      378.81     16.72 o
  -2  -8   5       30.39       38.43      6.69 o
  -1  -8   5       24.78       25.23      4.77 o
   0  -8   5      920.18      919.10    112.22 o
   1  -8   5      429.90      454.42     29.73 o
   2  -8   5       19.81       21.59      5.35 o
   3  -8   5      267.17      276.28     19.62 o
   4  -8   5      711.26      795.75     29.65 o
   5  -8   5       14.74        7.50      3.67 o
   6  -8   5      253.20      302.08     16.25 o
   7  -8   5      336.74      339.12     17.77 o
   8  -8   5       14.05        9.25      5.31 o
   9  -8   5      259.24      279.01     20.21 o
  10  -8   5      213.27      199.37     20.14 o
  11  -8   5       22.65       26.28      7.48 o
  -8  -7   5       10.16       10.32      4.77 o
  -7  -7   5       89.77       98.57     10.12 o
  -6  -7   5      108.69      119.31     17.04 o
  -5  -7   5      829.95      927.21    100.07 o
  -4  -7   5      273.79      296.79     19.34 o
  -3  -7   5      163.69      138.09     17.70 o
  -2  -7   5       12.27       10.65      4.89 o
  -1  -7   5      873.47      850.96    116.92 o
   0  -7   5      487.84      512.15     35.53 o
   1  -7   5     3286.72     3477.80    225.45 o
   2  -7   5     2098.27     2510.18    126.44 o
   3  -7   5      198.13      216.58     11.02 o
   4  -7   5      549.40      657.68     33.89 o
   5  -7   5        7.25        7.80      3.58 o
   6  -7   5       38.86       36.62      9.02 o
   7  -7   5      187.75      224.98     20.21 o
   8  -7   5        0.94        5.07      3.72 o
   9  -7   5      248.63      247.42     26.30 o
  10  -7   5      594.07      673.49     53.09 o
  11  -7   5      167.35      168.33     18.19 o
  -8  -6   5        2.19       10.40      5.23 o
  -7  -6   5        0.13       17.40      8.55 o
  -6  -6   5      136.12      142.10      9.59 o
  -5  -6   5      141.42      118.49      9.23 o
  -4  -6   5       43.92       38.76     10.18 o
  -3  -6   5       56.52       61.80      8.56 o
  -2  -6   5      925.18      925.20     68.29 o
  -1  -6   5     2164.31     2126.68    122.16 o
   0  -6   5     2039.44     2249.31    134.38 o
   1  -6   5       55.18       40.15      6.69 o
   2  -6   5      497.23      558.54     18.16 o
   3  -6   5       14.25        8.56      5.22 o
   4  -6   5      280.69      315.16     15.94 o
   5  -6   5      536.78      541.12     22.33 o
   6  -6   5      438.09      469.81     25.95 o
   7  -6   5       58.72       50.36      6.09 o
   8  -6   5      117.37      121.50      9.51 o
   9  -6   5       54.48       60.89      7.97 o
  10  -6   5      202.92      200.86     19.44 o
  11  -6   5       65.40       93.91     10.00 o
  -9  -5   5      249.46      234.22     58.68 o
  -8  -5   5       69.73       73.24     15.73 o
  -7  -5   5        0.08       23.49     12.75 o
  -6  -5   5       39.78       38.15      4.62 o
  -5  -5   5       46.63       34.06      5.08 o
  -4  -5   5      416.59      401.04     21.64 o
  -3  -5   5      519.35      524.83     26.95 o
  -2  -5   5      211.82      214.65     11.84 o
  -1  -5   5      294.16      329.54     23.82 o
   0  -5   5      827.73      860.73     38.22 o
   1  -5   5      206.73      220.63     15.24 o
   2  -5   5       67.04       61.99      5.88 o
   3  -5   5      483.99      504.65     28.30 o
   4  -5   5       69.40       64.04      6.94 o
   5  -5   5      473.36      470.65     23.92 o
   6  -5   5      580.81      611.22     51.20 o
   7  -5   5      615.73      691.19     36.37 o
   8  -5   5      282.91      279.93     20.49 o
   9  -5   5        0.36        8.49      6.53 o
  10  -5   5      105.26      110.93      8.46 o
  11  -5   5        0.36       12.34      5.87 o
  -9  -4   5      275.25      277.04     18.13 o
  -8  -4   5      258.89      265.91     24.18 o
  -7  -4   5       91.99       63.55      7.64 o
  -6  -4   5      180.12      209.55     22.96 o
  -5  -4   5      412.03      397.89     19.93 o
  -4  -4   5      397.82      429.27     15.66 o
  -3  -4   5      564.21      540.01     24.46 o
  -2  -4   5     2505.02     2541.69    106.04 o
  -1  -4   5     1710.59     1875.33    121.76 o
   0  -4   5      417.76      350.68     22.55 o
   1  -4   5     3605.58     3959.55    124.44 o
   2  -4   5        6.69        4.99      2.71 o
   3  -4   5       90.65      108.37      6.10 o
   4  -4   5     1088.64     1058.75     47.56 o
   5  -4   5     1174.37     1058.95     47.70 o
   6  -4   5     3101.48     3440.24    198.78 o
   7  -4   5      616.59      624.85     23.36 o
   8  -4   5       24.21       29.33      6.02 o
   9  -4   5        1.08        5.01      3.62 o
  10  -4   5       36.66       30.94      6.78 o
  11  -4   5        3.71        8.03      5.97 o
 -10  -3   5       17.54       12.05      5.87 o
  -9  -3   5      177.04      188.11     14.67 o
  -8  -3   5      316.02      371.49     18.67 o
  -7  -3   5       69.54       74.75      7.22 o
  -6  -3   5        9.61       12.44      4.35 o
  -5  -3   5      302.61      338.91     12.03 o
  -4  -3   5      146.49      102.51      5.78 o
  -3  -3   5     8816.91     8412.71    420.03 o
  -2  -3   5     9438.80     9226.66    366.12 o
  -1  -3   5     7458.35     7131.45    269.59 o
   0  -3   5        0.56        4.52      2.38 o
   1  -3   5      227.92      215.09     11.05 o
   2  -3   5        0.67       12.02      4.14 o
   3  -3   5       73.94       45.70      5.23 o
   4  -3   5      664.55      591.51     54.84 o
   5  -3   5      487.47      430.65     20.00 o
   6  -3   5     2078.52     1985.55     88.76 o
   7  -3   5     1012.75     1064.29     53.37 o
   8  -3   5        8.20        5.76      3.77 o
   9  -3   5       30.60       18.88     10.46 o
  10  -3   5       26.59       25.37      6.15 o
  11  -3   5       11.74        9.46      6.83 o
 -10  -2   5        0.01       10.28      5.05 o
  -9  -2   5       45.81       45.25      8.97 o
  -8  -2   5        0.34        6.06      3.37 o
  -7  -2   5        2.51        9.66      5.16 o
  -6  -2   5       25.23       33.48     10.67 o
  -5  -2   5       57.56       58.55      4.44 o
  -4  -2   5     2328.32     2536.74     92.65 o
  -3  -2   5     6595.73     6228.10    251.41 o
  -2  -2   5     2399.07     2199.34    178.13 o
  -1  -2   5     7377.41     7747.45    403.15 o
   0  -2   5      207.69      216.64     14.37 o
   1  -2   5     4404.68     4551.92    185.86 o
   2  -2   5    11629.79    12102.64    430.22 o
   3  -2   5       78.68       94.93      7.97 o
   4  -2   5     4407.44     4491.22    255.22 o
   5  -2   5        1.07       10.47      8.26 o
   6  -2   5      926.45      942.36     44.62 o
   7  -2   5      904.95      966.44     46.72 o
   8  -2   5       15.02        6.02      4.10 o
   9  -2   5       25.00       29.31      5.81 o
  10  -2   5       45.06       43.69     13.43 o
  11  -2   5        9.18       23.05     14.92 o
 -11  -1   5       20.34       23.96     10.10 o
 -10  -1   5       31.69       27.52      6.77 o
  -9  -1   5        0.43        8.14      4.01 o
  -8  -1   5      204.78      210.03     11.03 o
  -7  -1   5       98.94       77.57      7.20 o
  -6  -1   5      371.54      347.21     19.00 o
  -5  -1   5        9.92       16.60      3.93 o
  -4  -1   5      198.66      165.02      8.41 o
  -3  -1   5     5596.39     5381.90    173.70 o
  -2  -1   5     1116.73     1231.83     46.39 o
  -1  -1   5     1121.07     1158.04     41.32 o
   0  -1   5    16177.41    16356.57    523.06 o
   1  -1   5      514.17      523.66     20.62 o
   2  -1   5     4743.07     4441.80    174.51 o
   3  -1   5      468.01      369.52     18.33 o
   4  -1   5     5819.89     5642.81    324.36 o
   5  -1   5      392.52      316.86     15.12 o
   6  -1   5        0.57        7.25      3.96 o
   7  -1   5      156.62      162.49     17.43 o
   8  -1   5       46.80       38.85      7.24 o
   9  -1   5       78.35       73.24      6.22 o
  10  -1   5      100.04       87.37     13.99 o
 -11   0   5       32.27       26.89     11.11 o
 -10   0   5        0.46        7.82      4.12 o
  -9   0   5       43.22       48.62      6.74 o
  -8   0   5       75.23       71.06      6.65 o
  -7   0   5      632.15      641.80     25.49 o
  -6   0   5     2517.84     2537.33    106.04 o
  -5   0   5      165.41      152.32      5.71 o
  -4   0   5      956.36      906.49     29.89 o
  -3   0   5       18.68       15.69      2.61 o
  -2   0   5     3921.94     4094.27    139.51 o
  -1   0   5      265.47      249.48      9.69 o
   0   0   5     8381.87     8165.24    366.57 o
   1   0   5    15272.35    15403.64    518.14 o
   2   0   5     4463.55     4203.08    156.21 o
   3   0   5     5433.63     4946.34    265.82 o
   4   0   5      947.29      851.38     35.54 o
   5   0   5      597.06      522.58     20.18 o
   6   0   5      138.91      132.38      7.27 o
   7   0   5        0.47        9.04      3.55 o
   8   0   5      118.73      128.76     23.93 o
   9   0   5      127.39      128.27     14.72 o
  10   0   5       33.15       40.76     12.94 o
 -11   1   5       14.44       24.49      6.05 o
 -10   1   5        2.98        9.81      5.14 o
  -9   1   5       14.92       16.11      5.35 o
  -8   1   5      172.11      167.12     15.31 o
  -7   1   5      940.20      920.72     30.82 o
  -6   1   5     3169.75     3099.28    132.03 o
  -5   1   5     3394.56     3326.83    116.60 o
  -4   1   5      598.44      597.22     18.80 o
  -3   1   5        3.36        3.98      2.09 o
  -2   1   5      580.17      518.56     16.30 o
  -1   1   5      288.21      317.28     15.15 o
   0   1   5      526.88      446.37     14.43 o
   1   1   5     3865.03     3691.16    135.42 o
   2   1   5      578.71      621.54     21.38 o
   3   1   5       15.74       10.08      3.58 o
   4   1   5      161.06      153.56      8.94 o
   5   1   5       41.35       53.86      5.29 o
   6   1   5      150.52      145.05      8.02 o
   7   1   5      137.54      136.78      7.71 o
   8   1   5      127.42      136.14     12.05 o
   9   1   5       23.31       18.42     16.72 o
  10   1   5        0.76       14.62      7.06 o
 -11   2   5        5.88        9.27      4.51 o
 -10   2   5       23.62       23.73      6.57 o
  -9   2   5      447.05      442.62     33.82 o
  -8   2   5        7.52        5.55      2.55 o
  -7   2   5       51.97       50.64      6.07 o
  -6   2   5     2215.05     2272.65     85.16 o
  -5   2   5     8159.00     7563.24    697.80 o
  -4   2   5     2301.67     2064.99     66.08 o
  -3   2   5      193.99      171.05      8.15 o
  -2   2   5     1414.16     1318.39     50.03 o
  -1   2   5     1157.32     1135.72     34.29 o
   0   2   5     7126.27     6875.39    227.26 o
   1   2   5      874.59      746.91     31.75 o
   2   2   5     1850.05     1799.39     60.87 o
   3   2   5       89.12       72.56      6.05 o
   4   2   5      118.04      113.80      6.29 o
   5   2   5       49.02       53.18      4.84 o
   6   2   5        8.57        6.38      3.26 o
   7   2   5      165.00      141.42     12.91 o
   8   2   5       50.66       51.14     10.19 o
   9   2   5       33.28       23.85     11.77 o
  10   2   5       11.02       13.49      6.88 o
 -12   3   5       65.27       45.86     11.12 o
 -11   3   5        9.71       19.54     12.00 o
 -10   3   5       22.86       21.17      5.74 o
  -9   3   5       96.63       83.37      8.99 o
  -8   3   5       12.22       19.35      7.13 o
  -7   3   5        0.04        4.38      2.55 o
  -6   3   5       88.70       77.74      9.74 o
  -5   3   5      435.36      280.30    362.31 o
  -4   3   5     2066.40     2098.35    458.51 o
  -3   3   5     5512.49     5484.04    211.54 o
  -2   3   5     2387.77     2255.70    166.03 o
  -1   3   5      420.73      400.39     23.79 o
   0   3   5     8285.38     7159.05    249.65 o
   1   3   5     1494.66     1311.39     46.25 o
   2   3   5     1563.48     1446.06     52.26 o
   3   3   5      465.38      496.69     26.15 o
   4   3   5        6.96        9.95      3.25 o
   5   3   5        3.50        4.13      2.30 o
   6   3   5      567.24      531.29     33.46 o
   7   3   5      364.91      410.87     25.33 o
   8   3   5       27.93       38.05     10.51 o
   9   3   5       38.15       27.09      8.59 o
 -12   4   5       48.50       45.88      9.93 o
 -11   4   5       43.18       49.45      8.11 o
 -10   4   5        4.31       19.10     11.31 o
  -9   4   5       13.34       20.35      5.78 o
  -8   4   5       38.64       40.31      4.96 o
  -7   4   5      438.90      488.91     20.59 o
  -6   4   5      955.52      860.93     30.82 o
  -5   4   5       63.74       75.06     11.52 o
  -4   4   5     4184.80     4373.95    315.35 o
  -3   4   5     3489.41     3129.09    238.38 o
  -2   4   5     3415.62     3032.95    195.02 o
  -1   4   5     1209.06     1107.99     35.55 o
   0   4   5      982.91      939.07     33.78 o
   1   4   5     8192.52     7932.68    573.99 o
   2   4   5     4217.43     3963.41    201.79 o
   3   4   5      732.96      708.58     26.78 o
   4   4   5        3.89        6.28      3.47 o
   5   4   5       12.13       19.74      6.16 o
   6   4   5       49.29       64.74      6.46 o
   7   4   5        4.47       16.89      7.79 o
   8   4   5        2.57       12.71      6.63 o
   9   4   5        4.38       14.46      7.11 o
 -12   5   5       13.47        9.63      6.29 o
 -11   5   5       26.40       47.77      7.48 o
 -10   5   5        1.30        7.67      3.65 o
  -9   5   5      119.43      100.89      9.21 o
  -8   5   5        7.90        6.81      3.03 o
  -7   5   5      499.31      473.53     22.28 o
  -6   5   5      645.26      605.69    116.41 o
  -5   5   5      531.20      526.59     26.05 o
  -4   5   5      259.68      252.71     10.11 o
  -3   5   5        9.15       11.24      4.21 o
  -2   5   5      217.40      196.30     11.73 o
  -1   5   5     2205.37     2159.52    188.01 o
   0   5   5      316.76      310.60     31.94 o
   1   5   5       26.86       18.99      4.60 o
   2   5   5       72.62       37.68      5.93 o
   3   5   5     1373.57     1354.53     56.21 o
   4   5   5      101.64       95.25     10.56 o
   5   5   5       58.40       65.08      9.42 o
   6   5   5       88.46       91.52      9.30 o
   7   5   5      103.19       85.24     26.60 o
   8   5   5        0.12       13.22      6.39 o
 -12   6   5        0.04       18.50      8.80 o
 -11   6   5        6.11       10.41      4.71 o
 -10   6   5      155.89      152.23     14.05 o
  -9   6   5     1284.32     1348.99     58.06 o
  -8   6   5      721.38      712.44     32.59 o
  -7   6   5     1279.49     1312.67     67.39 o
  -6   6   5     1515.40     1695.79    557.10 o
  -5   6   5     1774.55     1610.31    100.12 o
  -4   6   5     1101.07     1092.08     50.25 o
  -3   6   5     1400.88     1658.16     64.65 o
  -2   6   5      375.21      372.87     18.66 o
  -1   6   5       23.32       28.38      5.98 o
   0   6   5      315.01      312.97     33.43 o
   1   6   5      345.15      338.49     24.55 o
   2   6   5       28.27       33.91      6.88 o
   3   6   5       10.13        7.36      3.76 o
   4   6   5      199.87      171.08     11.43 o
   5   6   5      148.40      144.45     19.76 o
   6   6   5       32.64       41.20     13.99 o
   7   6   5        1.77       10.12      5.67 o
   8   6   5       10.15       24.61     13.08 o
 -12   7   5        0.15        8.51      6.36 o
 -11   7   5        2.28        5.34      3.37 o
 -10   7   5       73.12       72.06      6.29 o
  -9   7   5       18.78       10.00      4.20 o
  -8   7   5      414.97      430.82    105.62 o
  -7   7   5     1466.90     1675.44    588.85 o
  -6   7   5      322.26      320.62     14.69 o
  -5   7   5      353.12      289.94     14.83 o
  -4   7   5      632.75      702.35     33.33 o
  -3   7   5     3373.06     3930.67    211.56 o
  -2   7   5      249.93      288.84     42.98 o
  -1   7   5      482.65      407.01     27.77 o
   0   7   5       48.62       40.11      5.43 o
   1   7   5      368.18      383.79     22.46 o
   2   7   5       42.97       37.45      7.68 o
   3   7   5       41.02       42.00     10.49 o
   4   7   5      250.13      220.26     17.59 o
   5   7   5       39.55       48.18      9.18 o
   6   7   5        0.36       13.12      6.59 o
   7   7   5        7.64       21.12     10.54 o
 -12   8   5        4.60       12.56      8.37 o
 -11   8   5       32.65       29.33      5.74 o
 -10   8   5      119.83      115.27      9.37 o
  -9   8   5      736.83      621.53    449.44 o
  -8   8   5        0.02        7.00     15.44 o
  -7   8   5      878.54      976.74    332.68 o
  -6   8   5      672.45      650.11     53.38 o
  -5   8   5       73.06       74.38      4.58 o
  -4   8   5      234.27      273.61     23.71 o
  -3   8   5      924.14      929.39     30.49 o
  -2   8   5      625.69      666.52     43.26 o
  -1   8   5      539.97      445.57     25.23 o
   0   8   5     1290.48     1291.22    148.65 o
   1   8   5      578.69      618.63     44.60 o
   2   8   5      329.12      362.28     17.49 o
   3   8   5      119.27      115.28      9.59 o
   4   8   5       82.31       85.86     10.86 o
   5   8   5       10.62       11.32      5.61 o
   6   8   5        0.14       10.57      4.94 o
 -12   9   5        0.15        8.29      6.31 o
 -11   9   5       24.31       25.07      4.76 o
 -10   9   5      247.49      252.31     14.20 o
  -9   9   5      609.05      759.87     40.92 o
  -8   9   5      596.39      536.24    305.76 o
  -7   9   5      203.52      207.71     27.14 o
  -6   9   5      212.28      266.48     24.77 o
  -5   9   5       34.24       39.99      7.35 o
  -4   9   5     1386.24     1531.06     81.65 o
  -3   9   5     1477.01     1702.20     72.33 o
  -2   9   5      527.98      519.10     35.83 o
  -1   9   5     1855.29     1870.37    199.88 o
   0   9   5      583.10      620.22     42.42 o
   1   9   5      175.31      181.74     24.00 o
   2   9   5      273.53      277.49     17.18 o
   3   9   5        9.33       14.49     10.40 o
   4   9   5        5.97        8.91      4.38 o
   5   9   5       20.48       17.22      6.88 o
 -11  10   5        1.82        7.99      4.73 o
 -10  10   5      466.84      442.84     39.17 o
  -9  10   5      627.97      618.56     56.30 o
  -8  10   5      527.88      510.20     82.88 o
  -7  10   5      103.44       78.99     11.72 o
  -6  10   5      188.00      178.51     28.94 o
  -5  10   5       47.96       36.25      6.31 o
  -4  10   5      734.02      828.30     92.39 o
  -3  10   5      820.22     1014.61    106.29 o
  -2  10   5      422.31      432.09     29.03 o
  -1  10   5      432.07      424.39     30.64 o
   0  10   5      420.80      477.91     24.74 o
   1  10   5      167.96      163.94      9.72 o
   2  10   5        7.24       10.38      4.70 o
   3  10   5       18.44       21.31     14.80 o
   4  10   5        5.57       11.29      6.30 o
   5  10   5       83.39       70.35     12.10 o
 -11  11   5       17.33       30.60     17.67 o
 -10  11   5       70.26       75.39      5.95 o
  -9  11   5      303.91      293.75     45.25 o
  -8  11   5      170.62      168.05     39.31 o
  -7  11   5       17.15       24.23     14.47 o
  -6  11   5        1.72        5.90      3.85 o
  -5  11   5        2.03        9.28      4.13 o
  -4  11   5      263.31      282.84     40.56 o
  -3  11   5      161.28      168.89     10.89 o
  -2  11   5      215.44      224.23     14.31 o
  -1  11   5        0.98        5.46      3.36 o
   0  11   5       24.45       20.98     10.37 o
   1  11   5        5.85        7.68      3.73 o
   2  11   5        5.14       10.16      4.79 o
   3  11   5       35.54       42.78      9.60 o
   4  11   5        0.20        8.23      6.93 o
 -11  12   5       29.49       19.55      9.70 o
 -10  12   5       31.92       27.50      6.48 o
  -9  12   5       11.92       14.19      7.75 o
  -8  12   5        8.61        7.87      5.39 o
  -7  12   5        0.32       12.58      7.27 o
  -6  12   5        2.71        5.86      3.06 o
  -5  12   5      333.02      388.82     55.62 o
  -4  12   5      279.92      330.44     46.39 o
  -3  12   5      942.48     1132.39    171.90 o
  -2  12   5      257.44      289.75     15.10 o
  -1  12   5      316.92      296.80     19.31 o
   0  12   5       69.12       77.31      9.52 o
   1  12   5        3.50       10.98      6.03 o
   2  12   5        0.08        7.75      4.06 o
   3  12   5        4.58       15.51     10.06 o
 -10  13   5      113.64      152.41     37.21 o
  -9  13   5        5.15        8.60      6.59 o
  -8  13   5       66.78       71.02     10.24 o
  -7  13   5      166.84      170.14     28.29 o
  -6  13   5        5.41        8.87      4.25 o
  -5  13   5       41.81       42.85     13.07 o
  -4  13   5      171.20      201.03     18.14 o
  -3  13   5      393.55      415.77     57.21 o
  -2  13   5      339.87      340.82     18.56 o
  -1  13   5       45.22       38.71      6.46 o
   0  13   5       13.24       14.36      6.17 o
   1  13   5       18.87       13.31      5.61 o
  -9  14   5        4.15       10.48      7.09 o
  -8  14   5       37.66       37.32      9.16 o
  -7  14   5      404.51      464.32     30.17 o
  -6  14   5      263.00      292.10     45.00 o
  -5  14   5        2.08        9.73      4.92 o
  -4  14   5      139.80      139.21     30.53 o
  -3  14   5       45.64       43.68      8.61 o
  -2  14   5        8.00        7.32      3.76 o
  -1  14   5        2.28        8.66      3.91 o
   0  14   5        6.80       10.43      5.32 o
  -7  15   5      185.00      181.07     14.28 o
  -6  15   5      340.98      401.59     62.13 o
  -5  15   5       70.00       53.36      9.46 o
  -4  15   5        8.51       15.85      6.48 o
  -3  15   5       31.36       23.61     16.56 o
  -2  15   5        1.38       10.63      6.01 o
   1 -15   6        0.11        7.47      4.26 o
   2 -15   6       11.00       13.92      6.85 o
   3 -15   6        1.91        8.15      4.38 o
   4 -15   6        1.44       17.77      6.46 o
   5 -15   6       42.01       38.96      8.33 o
   6 -15   6       92.41       81.03     13.35 o
   7 -15   6       28.84       16.01      7.77 o
  -1 -14   6       27.44       15.94      7.45 o
   0 -14   6      106.77      115.37     17.38 o
   1 -14   6        1.12        7.23      4.20 o
   2 -14   6       14.82       14.93      5.39 o
   3 -14   6        4.55       11.90      5.44 o
   4 -14   6        8.51       13.83      4.58 o
   5 -14   6        0.56        6.50      3.31 o
   6 -14   6      113.44       88.92     21.58 o
   7 -14   6       25.04       28.58      8.16 o
   8 -14   6       38.92       28.89      9.56 o
  -2 -13   6        3.94       10.22      5.16 o
  -1 -13   6        0.44        7.37      4.31 o
   0 -13   6      164.64      194.64     42.46 o
   1 -13   6      245.61      264.07     76.30 o
   2 -13   6       21.38       32.29      6.36 o
   3 -13   6       11.69       10.44      3.90 o
   4 -13   6       76.46       90.24      9.46 o
   5 -13   6      101.50       99.83     18.66 o
   6 -13   6        8.74       10.81      3.89 o
   7 -13   6        1.55        5.30      2.66 o
   8 -13   6        0.65       13.73      5.16 o
   9 -13   6        2.30        8.85      7.33 o
  -4 -12   6       25.49       19.52      8.02 o
  -3 -12   6       19.58       12.49      6.13 o
  -2 -12   6        9.59       22.06      6.96 o
  -1 -12   6       84.70       79.52      9.61 o
   0 -12   6      347.55      382.36     40.04 o
   1 -12   6      186.51      189.43     26.05 o
   2 -12   6        0.98        9.47      5.19 o
   3 -12   6       39.27       23.82      6.16 o
   4 -12   6       91.64       82.74     12.81 o
   5 -12   6       92.90       80.88      6.67 o
   6 -12   6      541.25      603.72     25.89 o
   7 -12   6      363.85      445.28     36.31 o
   8 -12   6       84.69       67.79     10.77 o
   9 -12   6        2.32       18.20     11.30 o
  10 -12   6        0.01        6.99      5.81 o
  -5 -11   6       29.75       28.95     10.17 o
  -4 -11   6       12.52       15.83      6.25 o
  -3 -11   6       15.53       19.17      6.74 o
  -2 -11   6        3.55        8.13      4.17 o
  -1 -11   6        1.46        8.22      4.00 o
   0 -11   6       40.28       30.78      8.53 o
   1 -11   6       83.04       62.89     15.00 o
   2 -11   6      373.94      344.80     35.71 o
   3 -11   6     1560.43     1758.23    138.57 o
   4 -11   6     1128.03     1251.85    128.56 o
   5 -11   6      222.14      228.70     16.99 o
   6 -11   6      133.36      145.18     11.34 o
   7 -11   6       76.65       74.36      8.41 o
   8 -11   6       25.91       16.77      6.51 o
   9 -11   6        2.24        7.99      6.76 o
  10 -11   6        2.46        5.68      4.40 o
  -6 -10   6       19.21       12.79      5.10 o
  -5 -10   6      202.89      204.02     30.28 o
  -4 -10   6      244.18      264.21     62.83 o
  -3 -10   6      215.69      212.19     15.81 o
  -2 -10   6       36.98       48.31      7.25 o
  -1 -10   6       50.04       39.49      6.15 o
   0 -10   6      147.41      129.71     26.01 o
   1 -10   6      196.38      163.26     20.16 o
   2 -10   6       62.77       57.39     14.78 o
   3 -10   6      139.83      130.62      9.03 o
   4 -10   6      318.25      324.36     15.04 o
   5 -10   6        6.37        8.12      3.63 o
   6 -10   6       63.72       72.81     13.10 o
   7 -10   6        3.51       10.51      5.25 o
   8 -10   6       52.44       47.02      9.44 o
   9 -10   6       74.27       92.44     15.81 o
  10 -10   6       22.55       15.03      6.12 o
  11 -10   6        6.23        9.55      6.41 o
  -6  -9   6        0.12        8.28      4.19 o
  -5  -9   6       37.07       41.33     14.02 o
  -4  -9   6      352.54      373.87     50.11 o
  -3  -9   6      525.87      611.94     67.30 o
  -2  -9   6       30.11       33.56      5.97 o
  -1  -9   6        0.56        8.85      4.86 o
   0  -9   6       95.23      120.90     16.39 o
   1  -9   6      759.42      886.82     86.35 o
   2  -9   6      331.41      331.42     15.44 o
   3  -9   6      413.75      505.65     20.23 o
   4  -9   6       46.44       33.41      5.55 o
   5  -9   6       20.90       19.15      5.82 o
   6  -9   6      287.73      293.33     16.73 o
   7  -9   6       11.56        9.23      7.30 o
   8  -9   6       27.35       25.86      7.62 o
   9  -9   6      145.63      132.65     11.61 o
  10  -9   6       91.51       95.44     10.84 o
  11  -9   6       13.53       12.58      6.88 o
  -7  -8   6        7.46        7.59      4.58 o
  -6  -8   6        0.00        9.35      4.77 o
  -5  -8   6       25.43       29.35      6.77 o
  -4  -8   6      261.07      264.85     18.97 o
  -3  -8   6      472.45      460.23     53.09 o
  -2  -8   6      325.61      315.70     22.50 o
  -1  -8   6       39.94       29.02      6.35 o
   0  -8   6      242.01      263.65     16.39 o
   1  -8   6     2408.83     2585.68    289.60 o
   2  -8   6     4097.08     4587.49    252.50 o
   3  -8   6     2152.60     2590.94    110.14 o
   4  -8   6       30.59       54.55     13.71 o
   5  -8   6        0.30        6.61      3.43 o
   6  -8   6      315.23      314.32     29.10 o
   7  -8   6       18.32       40.86     15.11 o
   8  -8   6       31.66        9.69      5.65 o
   9  -8   6        5.44       11.32      7.19 o
  10  -8   6       50.54       66.27      8.95 o
  11  -8   6       41.64       39.01      7.27 o
  -8  -7   6       50.95       52.84     12.64 o
  -7  -7   6       30.21       40.89      4.81 o
  -6  -7   6       11.39       13.41      4.82 o
  -5  -7   6        1.10        8.89      5.62 o
  -4  -7   6      320.32      334.10     18.74 o
  -3  -7   6      491.04      540.18     40.32 o
  -2  -7   6        0.12        6.21      3.45 o
  -1  -7   6      108.99      103.18      8.01 o
   0  -7   6     2169.23     2547.02    150.96 o
   1  -7   6      293.21      338.78     28.01 o
   2  -7   6     1860.96     2087.35     78.24 o
   3  -7   6     1725.16     2063.22     87.30 o
   4  -7   6      115.69      106.14     17.39 o
   5  -7   6      186.12      209.77     10.30 o
   6  -7   6        8.43       13.69      7.13 o
   7  -7   6       13.25       13.68      7.01 o
   8  -7   6       21.76       22.79      6.71 o
   9  -7   6      220.72      221.52     14.13 o
  10  -7   6       37.68       22.35      7.45 o
  11  -7   6       14.58        9.87      6.43 o
  -8  -6   6       78.01       93.75     18.60 o
  -7  -6   6       48.86       61.66      6.00 o
  -6  -6   6      211.36      217.00     11.79 o
  -5  -6   6       30.14       22.97      7.17 o
  -4  -6   6      160.71      140.79      9.46 o
  -3  -6   6      346.43      361.70     42.33 o
  -2  -6   6      378.75      319.47     16.70 o
  -1  -6   6       13.04        7.20      3.40 o
   0  -6   6      260.60      268.64     23.24 o
   1  -6   6      144.27      177.80      7.95 o
   2  -6   6      370.03      430.25     16.44 o
   3  -6   6      246.51      245.28     13.11 o
   4  -6   6      857.05     1055.93     51.14 o
   5  -6   6      823.30      900.34     38.00 o
   6  -6   6      766.27      793.65     41.97 o
   7  -6   6       29.96       19.65      5.67 o
   8  -6   6      169.13      186.34     14.83 o
   9  -6   6      371.59      387.46     17.07 o
  10  -6   6       56.83       59.54      7.13 o
  11  -6   6        0.15        7.79      6.37 o
  -9  -5   6       20.11       20.12      8.55 o
  -8  -5   6       97.81      123.40     11.42 o
  -7  -5   6      439.17      528.28     32.30 o
  -6  -5   6       54.35       55.01      5.30 o
  -5  -5   6      137.33      144.04      8.16 o
  -4  -5   6       41.20       47.98      5.78 o
  -3  -5   6     1483.90     1448.45    146.72 o
  -2  -5   6     8035.81     7697.95    514.65 o
  -1  -5   6     5994.22     6450.03    303.77 o
   0  -5   6     1765.80     2084.66    198.87 o
   1  -5   6      247.68      284.68     26.23 o
   2  -5   6       40.71       48.94     12.21 o
   3  -5   6       13.83       21.08      4.53 o
   4  -5   6     2241.70     2541.18    116.67 o
   5  -5   6      235.05      220.15     15.11 o
   6  -5   6     1148.39     1381.01     84.42 o
   7  -5   6      299.99      293.12     19.86 o
   8  -5   6      429.35      442.69     19.16 o
   9  -5   6      171.82      173.59     13.15 o
  10  -5   6       33.03       40.94      9.23 o
  11  -5   6        9.20        5.47      3.73 o
  -9  -4   6       14.91       10.57      5.23 o
  -8  -4   6       11.24       12.36      5.85 o
  -7  -4   6      439.86      496.50     31.18 o
  -6  -4   6        0.49        5.22      3.00 o
  -5  -4   6       83.19       82.58      5.72 o
  -4  -4   6       52.38       41.00      6.06 o
  -3  -4   6      486.21      490.26     28.43 o
  -2  -4   6    14645.32    12221.35   1072.17 o
  -1  -4   6    13296.97    13392.46    832.61 o
   0  -4   6     2159.77     2260.46    143.91 o
   1  -4   6       15.09        9.04      3.93 o
   2  -4   6      310.44      357.24     14.14 o
   3  -4   6       59.42       59.61      8.39 o
   4  -4   6        5.79        5.79      4.04 o
   5  -4   6      108.22       97.79     10.63 o
   6  -4   6      245.03      238.97     11.33 o
   7  -4   6        2.17        3.80      2.86 o
   8  -4   6       83.08       69.34      7.13 o
   9  -4   6        7.16        9.13      7.56 o
  10  -4   6        0.62        9.19      7.18 o
  11  -4   6        0.10       12.79     10.37 o
 -10  -3   6        1.85       20.47     15.23 o
  -9  -3   6       51.46       39.37     12.24 o
  -8  -3   6       50.08       65.75      9.37 o
  -7  -3   6        5.07        8.77      4.77 o
  -6  -3   6       10.43       13.90      4.24 o
  -5  -3   6       73.88       74.54      5.25 o
  -4  -3   6      360.93      373.40     15.88 o
  -3  -3   6      411.43      419.54     20.36 o
  -2  -3   6     5080.81     5166.72    197.84 o
  -1  -3   6    17149.95    17516.66    420.81 o
   0  -3   6       27.70       28.15      7.86 o
   1  -3   6     2803.69     3015.32    115.07 o
   2  -3   6       91.83      115.38      5.48 o
   3  -3   6      188.02      180.13     10.17 o
   4  -3   6     2423.99     2391.17    102.75 o
   5  -3   6      975.07      873.40     52.25 o
   6  -3   6      350.15      341.73     33.57 o
   7  -3   6       63.75       42.46      8.04 o
   8  -3   6       48.07       26.07      7.48 o
   9  -3   6        9.42        6.65      4.37 o
  10  -3   6        6.25        8.58      6.46 o
  11  -3   6        7.32       10.57      6.63 o
 -10  -2   6        0.33        7.42      4.48 o
  -9  -2   6       64.65       58.67      7.85 o
  -8  -2   6       48.46       53.51      9.90 o
  -7  -2   6       62.82       55.31      8.42 o
  -6  -2   6      207.16      224.36     13.09 o
  -5  -2   6      215.35      215.97     15.10 o
  -4  -2   6     2347.11     2562.97    114.50 o
  -3  -2   6       27.94       17.00      4.65 o
  -2  -2   6      555.33      520.48     18.89 o
  -1  -2   6    23285.70    24381.86   1184.48 o
   0  -2   6       31.21       46.44      6.31 o
   1  -2   6     1784.84     1830.22     98.00 o
   2  -2   6      464.99      433.08     19.85 o
   3  -2   6      555.59      478.86     34.06 o
   4  -2   6     1683.25     1677.62    103.66 o
   5  -2   6     3494.60     3552.00    200.46 o
   6  -2   6     1609.90     1695.33     88.69 o
   7  -2   6      542.56      597.18     29.66 o
   8  -2   6       27.53       13.67      5.40 o
   9  -2   6        0.24        4.64      3.33 o
  10  -2   6       44.00       64.14     12.17 o
  11  -2   6       52.54       48.37     19.77 o
 -11  -1   6       28.83       16.25      6.75 o
 -10  -1   6        1.12        7.89      3.98 o
  -9  -1   6       11.07       12.70      5.07 o
  -8  -1   6       18.73       23.80      5.55 o
  -7  -1   6      702.01      689.19     26.23 o
  -6  -1   6     1402.64     1356.21     48.82 o
  -5  -1   6      832.99      790.43     41.08 o
  -4  -1   6     2332.81     2366.32     77.35 o
  -3  -1   6      144.72      138.66      6.03 o
  -2  -1   6      350.15      358.70     12.64 o
  -1  -1   6     3363.51     3437.96    111.29 o
   0  -1   6     3066.13     3101.47    114.08 o
   1  -1   6     3768.28     3515.71    136.73 o
   2  -1   6     3376.85     3213.25    133.69 o
   3  -1   6     2874.47     3045.62    147.09 o
   4  -1   6      709.15      641.97     39.87 o
   5  -1   6     1892.60     1698.34    124.67 o
   6  -1   6      957.50     1025.12     44.03 o
   7  -1   6      224.46      207.19     10.37 o
   8  -1   6      106.61      130.23      9.51 o
   9  -1   6        0.51        4.25      3.53 o
  10  -1   6       20.84       25.31     12.01 o
 -11   0   6       10.19        9.96      5.14 o
 -10   0   6        3.36        7.54      4.17 o
  -9   0   6       89.16       76.97      7.05 o
  -8   0   6       38.44       21.65      6.61 o
  -7   0   6      364.24      388.54     14.86 o
  -6   0   6     1047.28      988.06     30.40 o
  -5   0   6     4072.09     3924.60    161.01 o
  -4   0   6       91.26      136.64      5.99 o
  -3   0   6       98.35       81.97      4.44 o
  -2   0   6      485.49      511.47     33.65 o
  -1   0   6     1474.17     1480.78     70.38 o
   0   0   6       47.34       31.96      3.74 o
   1   0   6        6.38       15.98      9.38 o
   2   0   6     1534.78     1425.08     72.75 o
   3   0   6     1240.46     1082.54     44.89 o
   4   0   6      856.14      827.16     46.60 o
   5   0   6      138.16      118.15      7.94 o
   6   0   6      174.37      174.42      9.79 o
   7   0   6      357.81      398.04     19.28 o
   8   0   6       94.57       94.36      8.52 o
   9   0   6        0.44       11.94      6.33 o
  10   0   6       18.30       27.12     10.73 o
 -11   1   6        0.65        9.94      4.81 o
 -10   1   6        3.34        9.87      5.50 o
  -9   1   6        6.40       10.23      4.03 o
  -8   1   6        0.23        6.95      3.16 o
  -7   1   6      141.78      111.69      8.40 o
  -6   1   6      821.52      792.27     25.80 o
  -5   1   6     2547.03     2733.98    149.99 o
  -4   1   6     2543.52     2316.55     68.76 o
  -3   1   6      348.83      366.54     12.76 o
  -2   1   6      185.73      208.94      9.01 o
  -1   1   6       90.59       76.44      3.86 o
   0   1   6     8838.58     7872.64    237.56 o
   1   1   6    14061.22    16289.72    605.49 o
   2   1   6     6375.50     5774.71    253.51 o
   3   1   6     1162.80     1007.06     39.45 o
   4   1   6      525.54      520.71     24.98 o
   5   1   6        2.33        5.53      2.68 o
   6   1   6        6.37        7.02      3.31 o
   7   1   6        3.77        7.56      3.90 o
   8   1   6        1.32       10.77      5.25 o
   9   1   6       27.47       43.27     10.76 o
  10   1   6       33.48       26.97     11.98 o
 -11   2   6       14.33       18.63      7.88 o
 -10   2   6        3.01       15.25      6.31 o
  -9   2   6        4.43        6.57      2.72 o
  -8   2   6      446.69      513.85     18.47 o
  -7   2   6      875.94      948.80     34.42 o
  -6   2   6      143.68      113.64     11.00 o
  -5   2   6     2132.51     2133.99     78.71 o
  -4   2   6        2.87        6.59      3.31 o
  -3   2   6      530.98      507.33     19.26 o
  -2   2   6       37.59       37.59      2.84 o
  -1   2   6      389.69      397.46     19.92 o
   0   2   6     8697.25     7964.95    293.43 o
   1   2   6     9237.95     8117.41    329.23 o
   2   2   6    10113.66     9051.78    574.00 o
   3   2   6     2005.45     2017.53     85.40 o
   4   2   6      144.40      159.60      9.04 o
   5   2   6        1.53        7.92      3.45 o
   6   2   6      107.06      100.91     11.06 o
   7   2   6      244.10      273.80     24.20 o
   8   2   6       36.53       57.68     30.38 o
   9   2   6        2.10       12.66      6.40 o
 -12   3   6       15.16       24.69      7.18 o
 -11   3   6       16.02       27.04     16.02 o
 -10   3   6       89.82       93.56      8.99 o
  -9   3   6        6.03       11.44      4.75 o
  -8   3   6       35.99       25.32      4.20 o
  -7   3   6      446.51      417.07     22.23 o
  -6   3   6       13.31        7.24      2.68 o
  -5   3   6       27.13       25.90      6.17 o
  -4   3   6      495.10      545.76     19.28 o
  -3   3   6     1943.84     1812.24    101.32 o
  -2   3   6       43.91       39.75      2.97 o
  -1   3   6      702.67      650.72     39.07 o
   0   3   6     1733.67     1606.52     58.30 o
   1   3   6     5613.67     5685.35    290.28 o
   2   3   6     3115.41     3023.93    132.24 o
   3   3   6     1141.66     1048.24     43.72 o
   4   3   6       13.14       13.15      4.12 o
   5   3   6        1.24        6.76      3.75 o
   6   3   6        6.88        8.03      3.73 o
   7   3   6      296.36      322.90     23.96 o
   8   3   6      236.29      205.60     19.09 o
   9   3   6       52.29       66.92     13.36 o
 -12   4   6        3.69       12.91     10.65 o
 -11   4   6       15.98       14.17      6.96 o
 -10   4   6        4.47        8.56      4.58 o
  -9   4   6      143.43      157.55      9.27 o
  -8   4   6      130.26      123.29      7.94 o
  -7   4   6      149.15      159.55      7.76 o
  -6   4   6      868.53      958.15     41.81 o
  -5   4   6     1215.25     1264.09    290.33 o
  -4   4   6     4463.78     4739.25    252.55 o
  -3   4   6       16.15       27.10      9.21 o
  -2   4   6      109.70      108.07      7.60 o
  -1   4   6        4.00        5.75      2.95 o
   0   4   6      146.05      159.12      9.95 o
   1   4   6      150.43      167.98     10.70 o
   2   4   6      138.04      129.59     10.54 o
   3   4   6      399.88      435.38     16.76 o
   4   4   6        3.19        8.59      3.69 o
   5   4   6      131.55      132.47     12.96 o
   6   4   6       28.27       20.65      5.91 o
   7   4   6      253.66      246.54     21.36 o
   8   4   6      114.92      144.87     12.39 o
 -12   5   6       21.29       10.03      8.32 o
 -11   5   6       77.29       69.03      8.69 o
 -10   5   6       75.29       67.49      7.81 o
  -9   5   6     1043.36     1104.00     53.71 o
  -8   5   6      229.41      209.15      9.96 o
  -7   5   6      122.23       98.72     11.45 o
  -6   5   6      102.44       87.57    240.57 o
  -5   5   6     1979.66     2132.65    146.95 o
  -4   5   6      980.45      841.75     35.70 o
  -3   5   6      220.01      201.36     19.03 o
  -2   5   6     3685.56     3536.87    259.20 o
  -1   5   6     1460.67     1620.32    165.40 o
   0   5   6      564.76      612.47     75.20 o
   1   5   6     1517.23     1823.16    234.11 o
   2   5   6      396.69      391.65     20.73 o
   3   5   6      169.30      176.85     13.84 o
   4   5   6        5.20       10.49      4.59 o
   5   5   6       20.17       18.44      6.37 o
   6   5   6      483.39      500.01     27.08 o
   7   5   6       85.03       74.96     18.77 o
   8   5   6       41.34       51.06     10.60 o
 -12   6   6        1.35        8.15      6.65 o
 -11   6   6       96.38       92.02      6.20 o
 -10   6   6       20.16       17.02     15.85 o
  -9   6   6      150.31      136.39      6.58 o
  -8   6   6      305.41      289.53     15.80 o
  -7   6   6       67.14       61.85      5.33 o
  -6   6   6        9.85        9.12      4.92 o
  -5   6   6       40.16       29.68      4.49 o
  -4   6   6      312.58      282.18     16.46 o
  -3   6   6     2883.65     3081.03    141.99 o
  -2   6   6      823.49      819.35     69.93 o
  -1   6   6      160.65      185.16     22.51 o
   0   6   6      776.92      789.49     86.45 o
   1   6   6       28.58       22.21      5.18 o
   2   6   6      309.08      243.41     13.99 o
   3   6   6      457.69      512.04     28.91 o
   4   6   6      223.82      261.90     15.78 o
   5   6   6       39.79       36.22     10.01 o
   6   6   6      107.03      107.89     10.94 o
   7   6   6        0.35       10.23      5.80 o
 -12   7   6        4.57       19.98     11.31 o
 -11   7   6      107.61      101.99     10.49 o
 -10   7   6       18.84       26.29     11.16 o
  -9   7   6      975.40     1025.19     54.17 o
  -8   7   6      204.75      194.00     14.47 o
  -7   7   6       32.36       46.89      5.23 o
  -6   7   6        0.23        4.70      2.44 o
  -5   7   6      190.31      166.89      9.80 o
  -4   7   6       36.58       32.65      4.14 o
  -3   7   6       57.74       64.17      4.57 o
  -2   7   6       26.34       45.13      6.01 o
  -1   7   6       11.61       14.80      4.79 o
   0   7   6      748.02      669.69    166.13 o
   1   7   6      789.02      706.30     62.58 o
   2   7   6      563.96      532.79     26.85 o
   3   7   6     1001.29     1034.14     72.82 o
   4   7   6      654.88      730.71     37.16 o
   5   7   6       45.24       32.69      8.07 o
   6   7   6        0.43        8.49      4.73 o
   7   7   6        0.41        6.50      5.67 o
 -12   8   6        1.37        7.79      6.47 o
 -11   8   6       12.70        6.42      3.41 o
 -10   8   6       10.24        5.01      2.95 o
  -9   8   6      329.56      322.43    144.60 o
  -8   8   6      347.72      346.83     16.58 o
  -7   8   6        2.47        6.24      2.72 o
  -6   8   6        6.73        7.65      2.88 o
  -5   8   6       25.28       22.51      4.58 o
  -4   8   6      550.52      626.26     35.39 o
  -3   8   6      618.27      739.05     26.59 o
  -2   8   6      554.55      556.54     48.09 o
  -1   8   6       57.09       53.84      5.74 o
   0   8   6       14.50       12.70      4.94 o
   1   8   6       31.02       21.45      6.71 o
   2   8   6        6.62       12.48      5.12 o
   3   8   6      111.39      109.08      9.91 o
   4   8   6      149.98      151.13     14.23 o
   5   8   6       15.59       11.51      6.28 o
   6   8   6        0.74       12.65      7.39 o
 -12   9   6        1.78       10.56      7.53 o
 -11   9   6       74.79       62.30     10.07 o
 -10   9   6       10.68        6.67      3.07 o
  -9   9   6      127.45      124.35     43.67 o
  -8   9   6      273.65      267.59    124.42 o
  -7   9   6       43.03       43.31      6.92 o
  -6   9   6      127.76      133.29     13.97 o
  -5   9   6      105.00      112.30     12.73 o
  -4   9   6      884.98      943.23     52.34 o
  -3   9   6      980.57     1179.31     85.32 o
  -2   9   6     4292.99     4582.14    326.22 o
  -1   9   6       31.95       45.36      7.31 o
   0   9   6      103.71      104.43      7.36 o
   1   9   6      452.96      408.23     22.73 o
   2   9   6       85.92       92.42      9.77 o
   3   9   6       49.85       45.15     11.50 o
   4   9   6        3.77       12.83      6.26 o
   5   9   6        1.41        8.03      4.68 o
 -11  10   6       72.83       48.77     17.36 o
 -10  10   6       38.04       42.06      4.27 o
  -9  10   6       56.35       54.32      7.76 o
  -8  10   6       98.59      111.33     41.18 o
  -7  10   6       24.96       19.38      7.48 o
  -6  10   6        4.56       11.27      5.51 o
  -5  10   6       22.88       39.66      7.20 o
  -4  10   6      188.45      211.04     11.09 o
  -3  10   6      814.41      934.02     72.18 o
  -2  10   6      726.22      870.82     49.04 o
  -1  10   6      422.90      468.94     34.04 o
   0  10   6        1.39        6.81      3.45 o
   1  10   6        6.64        8.26      3.72 o
   2  10   6        6.05        6.10      3.25 o
   3  10   6       15.59       22.24      7.80 o
   4  10   6       25.22       35.20     10.72 o
 -11  11   6       56.52       27.15     15.96 o
 -10  11   6       53.20       49.76      4.76 o
  -9  11   6      223.55      196.57     25.46 o
  -8  11   6       24.25       20.15      6.82 o
  -7  11   6       14.48       17.11     19.14 o
  -6  11   6      105.98      110.69     10.86 o
  -5  11   6      162.50      184.58     34.05 o
  -4  11   6      187.11      182.82     14.71 o
  -3  11   6      165.55      152.64      9.93 o
  -2  11   6       34.05       21.82      5.72 o
  -1  11   6      227.15      225.85     13.57 o
   0  11   6      452.28      397.86     47.69 o
   1  11   6       27.36       23.88      6.40 o
   2  11   6       25.39       25.65      6.73 o
   3  11   6       14.77       13.37      7.05 o
 -10  12   6        6.37        9.41      7.06 o
  -9  12   6       23.33        6.54      4.89 o
  -8  12   6       17.58        9.79      5.61 o
  -7  12   6      105.96      107.52      9.90 o
  -6  12   6       71.40       80.90      7.90 o
  -5  12   6        0.63        8.70      4.20 o
  -4  12   6       38.58       45.34     15.87 o
  -3  12   6       20.75       21.32      6.76 o
  -2  12   6      123.42      112.53      8.94 o
  -1  12   6      114.23      124.91      7.85 o
   0  12   6      121.28      102.94     10.30 o
   1  12   6        0.19        9.22      4.40 o
   2  12   6        0.17       10.53     17.12 o
 -10  13   6       15.41       17.34     10.18 o
  -9  13   6       34.41       17.73      7.65 o
  -8  13   6       13.41       23.13     10.06 o
  -7  13   6       10.20       23.72      9.48 o
  -6  13   6      251.89      333.76     40.21 o
  -5  13   6      282.75      302.40     51.42 o
  -4  13   6        7.98       11.91      6.26 o
  -3  13   6       19.03       14.47      5.87 o
  -2  13   6       26.54       19.46      7.36 o
  -1  13   6        5.04        7.79      4.50 o
   0  13   6        1.01       10.88      5.62 o
   1  13   6        0.21        9.94      5.01 o
  -9  14   6       76.71       57.00     29.60 o
  -8  14   6       62.87       61.42     10.38 o
  -7  14   6        2.88       12.86      7.45 o
  -6  14   6      406.96      441.80     53.19 o
  -5  14   6      415.59      446.27     44.22 o
  -4  14   6       36.16       45.53      8.28 o
  -3  14   6        4.14        7.54      3.89 o
  -2  14   6        4.40        6.69      2.99 o
  -1  14   6        1.48       14.61      8.49 o
  -7  15   6        7.44        7.49      4.03 o
  -6  15   6       40.17       49.74     18.97 o
  -5  15   6      143.02      140.94     21.26 o
  -4  15   6      116.94      105.36     24.04 o
  -3  15   6       19.30       19.11      7.13 o
   1 -15   7       46.14       29.35     10.42 o
   2 -15   7       43.88       39.92      9.07 o
   3 -15   7       90.04       67.31     11.00 o
   4 -15   7      130.49      101.74     18.34 o
   5 -15   7        0.48       17.47      7.08 o
   6 -15   7      100.31       79.28     13.03 o
   7 -15   7        2.13        8.49      4.65 o
  -1 -14   7        5.78       15.22      7.46 o
   0 -14   7        7.76       16.33      6.45 o
   1 -14   7      118.89      112.03     12.52 o
   2 -14   7      177.82      174.33     32.84 o
   3 -14   7      149.31      111.79     21.94 o
   4 -14   7       38.94       26.17     12.24 o
   5 -14   7       13.10       11.16      4.60 o
   6 -14   7       10.32       13.46      4.99 o
   7 -14   7        0.83        6.63      3.61 o
   8 -14   7        0.09       10.24      5.76 o
  -2 -13   7        5.85       15.57      7.60 o
  -1 -13   7       70.21       74.90     16.51 o
   0 -13   7       20.47       27.17      8.70 o
   1 -13   7       43.39       43.70      7.36 o
   2 -13   7      453.04      438.17     94.62 o
   3 -13   7      217.43      206.41     58.43 o
   4 -13   7       20.09       22.19      8.83 o
   5 -13   7       18.80       14.58      4.85 o
   6 -13   7      139.90      138.84     12.64 o
   7 -13   7      131.48      130.77     10.70 o
   8 -13   7       97.44       80.22     12.62 o
   9 -13   7       69.66       44.04     21.66 o
  -4 -12   7        0.18       10.26      5.63 o
  -3 -12   7        0.13       12.54      5.54 o
  -2 -12   7       29.86       27.73      8.06 o
  -1 -12   7      124.36      111.83     19.85 o
   0 -12   7      220.74      216.43     27.27 o
   1 -12   7        0.09        9.21      4.73 o
   2 -12   7      294.58      286.96     38.96 o
   3 -12   7       41.32       35.36      6.32 o
   4 -12   7        0.50        8.68      4.54 o
   5 -12   7        0.88        9.53      4.63 o
   6 -12   7       21.60       24.91      5.23 o
   7 -12   7       50.94       51.92     11.02 o
   8 -12   7       75.64       52.43     15.25 o
   9 -12   7       93.90       85.35     22.52 o
  10 -12   7       29.50       26.24      6.64 o
  -5 -11   7       20.88       15.42      8.32 o
  -4 -11   7       27.98       21.62     14.46 o
  -3 -11   7        2.84        7.93      4.06 o
  -2 -11   7      133.60      109.39     11.34 o
  -1 -11   7      240.55      242.61     33.02 o
   0 -11   7      359.78      377.88     66.96 o
   1 -11   7      112.32      120.64     13.06 o
   2 -11   7       40.52       36.91      7.26 o
   3 -11   7        0.99        6.04      3.15 o
   4 -11   7       22.36       18.53     10.23 o
   5 -11   7      106.57       99.96     13.93 o
   6 -11   7        0.89        9.74      5.39 o
   7 -11   7      212.89      243.91     16.53 o
   8 -11   7        0.73        6.11      4.01 o
   9 -11   7      227.95      239.03     28.26 o
  10 -11   7       89.20       54.44     12.66 o
  -6 -10   7        7.97       11.85      5.27 o
  -5 -10   7       22.77       23.08      8.73 o
  -4 -10   7        2.49        8.14      4.15 o
  -3 -10   7      186.61      202.53     11.89 o
  -2 -10   7       19.95       30.08      6.36 o
  -1 -10   7        9.42        9.92      5.20 o
   0 -10   7      132.30      123.02     20.56 o
   1 -10   7      175.51      194.96     34.85 o
   2 -10   7      102.37      103.18      7.81 o
   3 -10   7      300.82      312.49     14.10 o
   4 -10   7      264.64      298.09     12.85 o
   5 -10   7       12.16       15.24      6.47 o
   6 -10   7        4.53       13.01      7.53 o
   7 -10   7      242.16      247.95     15.92 o
   8 -10   7        0.66        7.94      5.17 o
   9 -10   7      214.76      181.17     15.04 o
  10 -10   7      129.53      106.98     15.53 o
  -6  -9   7       88.50       83.89      8.30 o
  -5  -9   7      249.59      271.62     22.81 o
  -4  -9   7      135.37      120.68     18.12 o
  -3  -9   7       15.25       12.76      5.16 o
  -2  -9   7       76.82       58.98      8.19 o
  -1  -9   7      727.94      795.77    114.02 o
   0  -9   7      333.04      368.19     19.20 o
   1  -9   7      711.46      701.47     77.54 o
   2  -9   7     1112.75     1291.85     52.16 o
   3  -9   7     1597.70     1796.87     74.23 o
   4  -9   7      460.69      480.37     24.45 o
   5  -9   7       33.64       25.72      6.40 o
   6  -9   7        1.36        6.97      3.80 o
   7  -9   7       49.77       61.08     12.45 o
   8  -9   7      253.39      237.21     35.25 o
   9  -9   7        8.62       16.64      6.26 o
  10  -9   7       43.47       28.15      8.11 o
  11  -9   7        2.20        6.95      5.62 o
  -7  -8   7       13.57       22.51      8.37 o
  -6  -8   7       28.53       23.61      5.49 o
  -5  -8   7       28.67       35.45      7.03 o
  -4  -8   7      473.05      499.68     61.48 o
  -3  -8   7       11.98       13.67      5.31 o
  -2  -8   7      155.88      210.67     30.27 o
  -1  -8   7      159.86      190.65     22.21 o
   0  -8   7       35.02       35.17      6.63 o
   1  -8   7      821.33      985.09     95.01 o
   2  -8   7       29.79       26.40      5.04 o
   3  -8   7      141.83      137.63     11.18 o
   4  -8   7      542.08      614.35     23.57 o
   5  -8   7        0.86       10.11      4.67 o
   6  -8   7       26.29       31.11      8.94 o
   7  -8   7      232.10      262.82     19.51 o
   8  -8   7      606.49      613.62     34.97 o
   9  -8   7      103.52       96.23      9.09 o
  10  -8   7        9.26       26.02      8.18 o
  11  -8   7        9.22       10.18      8.25 o
  -8  -7   7        7.91       14.99      7.03 o
  -7  -7   7       15.80       16.67      4.87 o
  -6  -7   7        1.12        7.15      3.90 o
  -5  -7   7      153.40      170.75     10.12 o
  -4  -7   7      252.63      279.08     34.89 o
  -3  -7   7      420.58      434.17     56.21 o
  -2  -7   7       11.50       10.72      4.75 o
  -1  -7   7       11.80        8.19      3.72 o
   0  -7   7      492.52      546.52     52.08 o
   1  -7   7      915.60      930.48     78.16 o
   2  -7   7      635.52      732.49     24.03 o
   3  -7   7       81.44      116.79     13.08 o
   4  -7   7      187.83      184.35      9.47 o
   5  -7   7      188.09      194.17     12.38 o
   6  -7   7       61.71       64.05      9.58 o
   7  -7   7       53.12       36.41      7.83 o
   8  -7   7      202.00      227.62     18.74 o
   9  -7   7      146.96      166.91     21.26 o
  10  -7   7       60.45       57.00      9.23 o
  11  -7   7       83.66       81.52     11.68 o
  -8  -6   7        3.37       11.09      5.40 o
  -7  -6   7        0.16        6.88      3.42 o
  -6  -6   7        3.53        7.04      3.96 o
  -5  -6   7       53.18       63.52      6.59 o
  -4  -6   7      382.34      408.79     17.81 o
  -3  -6   7      922.80     1025.29     75.34 o
  -2  -6   7      703.01      664.24     29.17 o
  -1  -6   7      514.92      489.32     24.79 o
   0  -6   7     1355.64     1489.76    133.18 o
   1  -6   7      389.68      448.40     18.86 o
   2  -6   7       36.14       29.68      6.37 o
   3  -6   7       39.42       48.25      6.06 o
   4  -6   7       95.40       81.24      8.86 o
   5  -6   7        5.31        8.77      4.60 o
   6  -6   7        8.40        7.25      5.01 o
   7  -6   7      145.27      189.92     18.88 o
   8  -6   7      120.10      130.32     13.08 o
   9  -6   7       98.17       91.75      7.20 o
  10  -6   7        1.53        6.95      5.67 o
  11  -6   7       43.01       28.89     10.51 o
  -9  -5   7      144.26      163.09     38.42 o
  -8  -5   7      101.66       97.19     12.97 o
  -7  -5   7        1.84        6.75      3.19 o
  -6  -5   7       76.71       70.46      6.27 o
  -5  -5   7       21.59       18.16      4.46 o
  -4  -5   7       92.40       87.54      9.46 o
  -3  -5   7      401.19      410.52     30.17 o
  -2  -5   7       69.38       43.32     17.09 o
  -1  -5   7       89.21       54.14      6.25 o
   0  -5   7     6585.57     7081.37    408.77 o
   1  -5   7     1487.87     1734.71     61.44 o
   2  -5   7      551.10      680.28     22.92 o
   3  -5   7        1.73        5.30      2.45 o
   4  -5   7      824.56      933.29     38.68 o
   5  -5   7     1029.17     1174.26     60.99 o
   6  -5   7      269.92      265.92     13.15 o
   7  -5   7       10.52        7.41      4.65 o
   8  -5   7       82.72       78.03      9.16 o
   9  -5   7        1.07        6.09      4.42 o
  10  -5   7        2.28       10.46      5.65 o
  11  -5   7        2.10        6.93      4.59 o
  -9  -4   7      272.81      292.87     22.96 o
  -8  -4   7      121.08      140.00     11.83 o
  -7  -4   7       14.12       14.34      3.27 o
  -6  -4   7      152.84      154.59      9.65 o
  -5  -4   7       61.79       57.40      9.62 o
  -4  -4   7      165.30      158.25      8.72 o
  -3  -4   7     1179.69     1258.16     52.06 o
  -2  -4   7      123.19      115.74     10.36 o
  -1  -4   7      167.08      184.78     25.03 o
   0  -4   7     2964.01     3319.89    235.73 o
   1  -4   7     1049.55     1184.50     45.44 o
   2  -4   7        2.90        7.38      2.82 o
   3  -4   7       21.10       33.57      5.81 o
   4  -4   7     1386.72     1451.15     71.76 o
   5  -4   7     2977.48     3231.64    159.40 o
   6  -4   7     1610.59     1754.62     76.94 o
   7  -4   7      335.09      336.96     13.22 o
   8  -4   7      205.45      193.23     15.81 o
   9  -4   7       52.72       40.76      9.93 o
  10  -4   7       21.38       17.28      6.47 o
  11  -4   7       12.16        9.80      7.06 o
 -10  -3   7        3.76       12.49      5.88 o
  -9  -3   7       77.20      105.28     17.78 o
  -8  -3   7       52.13       57.84     10.79 o
  -7  -3   7       31.99       37.07      3.78 o
  -6  -3   7        0.77        6.69      3.40 o
  -5  -3   7      230.91      213.55      9.22 o
  -4  -3   7     1274.27     1329.62     45.12 o
  -3  -3   7      861.14      721.84     26.06 o
  -2  -3   7     2339.25     2403.65     83.29 o
  -1  -3   7     3196.58     3632.39    136.79 o
   0  -3   7       88.24       80.50     20.74 o
   1  -3   7       39.37       37.88     12.78 o
   2  -3   7     5308.49     5557.40    336.87 o
   3  -3   7     3132.36     3428.78    169.81 o
   4  -3   7     1114.89     1044.84     45.60 o
   5  -3   7     2942.71     2825.86    134.99 o
   6  -3   7     2387.79     2477.99    178.63 o
   7  -3   7     1253.07     1343.04     65.40 o
   8  -3   7       53.51       48.18      9.93 o
   9  -3   7        5.05        9.12      5.71 o
  10  -3   7       21.13        8.90      4.83 o
  11  -3   7       23.74       15.82     10.83 o
 -10  -2   7       22.69       25.19      8.42 o
  -9  -2   7       75.37       82.54     10.27 o
  -8  -2   7        7.02        8.94      4.96 o
  -7  -2   7        9.64       11.03      3.20 o
  -6  -2   7      214.00      214.25      9.58 o
  -5  -2   7      457.44      419.28     16.59 o
  -4  -2   7     1193.47     1248.80     89.95 o
  -3  -2   7     7207.54     7216.17    333.40 o
  -2  -2   7     1157.39     1108.78     36.32 o
  -1  -2   7     1521.81     1481.64    124.25 o
   0  -2   7     2158.70     2187.68    116.49 o
   1  -2   7      744.25      798.59     83.18 o
   2  -2   7      707.57      665.32     26.14 o
   3  -2   7      465.04      462.59     20.28 o
   4  -2   7       74.35      111.60     14.27 o
   5  -2   7      205.84      216.15     14.48 o
   6  -2   7      760.80      809.74     57.00 o
   7  -2   7      414.28      421.22     21.75 o
   8  -2   7       47.55       47.65      7.48 o
   9  -2   7        3.25       10.86      5.72 o
  10  -2   7        2.49        9.34      6.55 o
 -11  -1   7        8.84        6.41      4.84 o
 -10  -1   7        1.45       10.21      5.44 o
  -9  -1   7        4.58       12.22      5.86 o
  -8  -1   7      120.59       89.43     17.17 o
  -7  -1   7       94.73       92.98      8.91 o
  -6  -1   7       42.27       34.86      5.51 o
  -5  -1   7      337.99      301.93     10.59 o
  -4  -1   7       26.40       11.33      3.21 o
  -3  -1   7      164.12      193.46      8.40 o
  -2  -1   7       46.53       54.26      4.67 o
  -1  -1   7     4492.67     4374.12    173.53 o
   0  -1   7     6940.35     6924.34    380.65 o
   1  -1   7      210.76      210.12     15.33 o
   2  -1   7     2621.49     2428.47    128.08 o
   3  -1   7      287.91      184.08     12.94 o
   4  -1   7      245.04      275.60     17.49 o
   5  -1   7      119.11      123.91      9.93 o
   6  -1   7        3.20       10.96      8.80 o
   7  -1   7       52.32       52.95      6.92 o
   8  -1   7        0.12        6.12      4.84 o
   9  -1   7        2.28        6.15      4.83 o
  10  -1   7        1.59       12.65      8.16 o
 -11   0   7       10.04       11.56      6.38 o
 -10   0   7       35.19       28.08      6.40 o
  -9   0   7       56.57       61.84      8.20 o
  -8   0   7       48.61       40.03      5.10 o
  -7   0   7      207.53      204.69      9.63 o
  -6   0   7     2000.04     2147.67     84.13 o
  -5   0   7       50.45       40.47      4.42 o
  -4   0   7      105.46      121.57      5.59 o
  -3   0   7      716.88      807.29     27.73 o
  -2   0   7      833.99      962.33     41.93 o
  -1   0   7     1214.71     1282.72     78.94 o
   0   0   7     1878.56     1653.35     65.47 o
   1   0   7     5652.49     5362.12    206.05 o
   2   0   7    10507.18    10311.18   1042.20 o
   3   0   7     1442.48     1378.54     73.61 o
   4   0   7     1984.72     1908.51     98.24 o
   5   0   7       95.91       91.80     11.51 o
   6   0   7       62.97       65.10      8.16 o
   7   0   7       48.89       50.18      6.45 o
   8   0   7        6.52        4.87      2.98 o
   9   0   7        0.04        9.24      5.01 o
  10   0   7        3.97       14.02      9.89 o
 -11   1   7       39.84       43.02     11.53 o
 -10   1   7        0.95        7.03      3.57 o
  -9   1   7       45.94       43.31      6.94 o
  -8   1   7       38.06       33.25      5.70 o
  -7   1   7     1212.52     1110.32     54.68 o
  -6   1   7     2047.05     2038.79     76.33 o
  -5   1   7     1145.64     1140.81     38.96 o
  -4   1   7      382.45      340.88     11.76 o
  -3   1   7     1171.99     1297.12     68.18 o
  -2   1   7       69.66       92.07      5.27 o
  -1   1   7      302.81      316.33     23.12 o
   0   1   7     2210.13     1977.42    110.43 o
   1   1   7      205.72      193.65     10.14 o
   2   1   7     6021.70     5358.14    274.99 o
   3   1   7     1136.30      839.03     32.02 o
   4   1   7      365.08      346.12     22.88 o
   5   1   7      346.76      384.73     32.20 o
   6   1   7        4.51        6.74      3.80 o
   7   1   7       23.79       31.87      5.57 o
   8   1   7       34.89       40.78      4.91 o
   9   1   7       28.36       13.34      6.48 o
 -11   2   7       39.31       34.06      6.66 o
 -10   2   7       16.16       15.33      5.18 o
  -9   2   7        1.40        4.87      2.46 o
  -8   2   7      252.24      241.61      8.57 o
  -7   2   7      214.55      196.55     10.85 o
  -6   2   7     1913.65     1836.34     73.27 o
  -5   2   7     1329.20     1357.08     43.12 o
  -4   2   7      884.84      934.21     89.96 o
  -3   2   7      157.73      152.45      6.72 o
  -2   2   7     1298.56     1221.14     38.92 o
  -1   2   7     1238.48      961.70     49.01 o
   0   2   7     1321.04     1231.40     60.40 o
   1   2   7      131.75      109.51      7.76 o
   2   2   7     3406.48     3173.16    156.27 o
   3   2   7      550.93      513.58     19.88 o
   4   2   7        5.22        7.19      3.91 o
   5   2   7      351.61      349.26     14.80 o
   6   2   7       33.23       39.70      7.16 o
   7   2   7       86.92      108.11     13.86 o
   8   2   7      394.92      463.41     31.82 o
   9   2   7      187.98      146.51     18.92 o
 -12   3   7       10.94       15.88     16.67 o
 -11   3   7       17.04       19.45      6.56 o
 -10   3   7        3.11       10.60      4.99 o
  -9   3   7       25.50       32.75     10.51 o
  -8   3   7       76.19       58.60     14.67 o
  -7   3   7      309.20      268.68     31.19 o
  -6   3   7      599.32      612.74     50.45 o
  -5   3   7     1997.32     1934.17     75.80 o
  -4   3   7        8.75       24.75      3.36 o
  -3   3   7      415.77      347.30     15.19 o
  -2   3   7     1007.84      923.22     38.08 o
  -1   3   7      372.74      351.97     17.12 o
   0   3   7     5805.57     5338.57    323.78 o
   1   3   7     3763.33     3452.23    318.83 o
   2   3   7       14.15       10.73      5.38 o
   3   3   7      691.32      667.74     25.12 o
   4   3   7       60.05       68.56     11.16 o
   5   3   7      284.84      311.44     22.70 o
   6   3   7      110.47       96.89     12.02 o
   7   3   7        0.23       29.84     10.74 o
   8   3   7      134.58      158.51     16.54 o
   9   3   7       96.27       89.40     29.26 o
 -12   4   7       25.03       24.49     10.43 o
 -11   4   7       65.87       74.66      8.01 o
 -10   4   7      239.12      283.41     18.87 o
  -9   4   7      159.87      175.59     10.06 o
  -8   4   7      227.30      209.04     10.06 o
  -7   4   7      206.07      221.73     39.99 o
  -6   4   7      271.17      267.36     12.52 o
  -5   4   7       27.79       21.49      3.56 o
  -4   4   7     1067.36     1053.36     42.54 o
  -3   4   7       98.46       73.47      4.23 o
  -2   4   7     2018.57     2052.47     79.51 o
  -1   4   7     2072.01     1934.44     91.27 o
   0   4   7     2022.50     1849.40    178.19 o
   1   4   7      681.89      641.01     36.55 o
   2   4   7     1127.95      987.64     57.56 o
   3   4   7       52.95       52.13      8.11 o
   4   4   7      155.66      172.34     10.42 o
   5   4   7       15.89       18.02      5.68 o
   6   4   7      100.01      123.06     22.47 o
   7   4   7        0.87       10.52      5.35 o
   8   4   7       33.36       32.81      8.70 o
 -12   5   7        3.19       13.37      7.76 o
 -11   5   7       94.45       83.85      7.18 o
 -10   5   7      313.38      332.76     18.68 o
  -9   5   7       15.58       13.65      3.54 o
  -8   5   7      261.03      269.50     20.29 o
  -7   5   7      127.45      129.26     34.06 o
  -6   5   7       31.77       31.55      6.86 o
  -5   5   7     1557.98     1648.51     72.83 o
  -4   5   7     1635.69     1759.38     85.56 o
  -3   5   7      971.76     1266.57     63.61 o
  -2   5   7     1356.76     1352.32     96.81 o
  -1   5   7       45.66       33.13      5.31 o
   0   5   7        2.08        5.00      2.53 o
   1   5   7      283.01      259.22     15.06 o
   2   5   7       38.40       31.66      5.30 o
   3   5   7      400.36      362.01     16.92 o
   4   5   7      373.00      365.79     21.17 o
   5   5   7      312.09      361.34     19.26 o
   6   5   7       29.25       29.62     10.69 o
   7   5   7       21.97       12.41      6.81 o
   8   5   7        0.50       11.04      5.99 o
 -12   6   7        1.45       14.65      9.11 o
 -11   6   7      119.95      107.15     22.03 o
 -10   6   7      263.55      274.33     11.31 o
  -9   6   7      284.35      309.51     18.47 o
  -8   6   7       13.92       16.14    121.61 o
  -7   6   7      212.10      250.19     46.51 o
  -6   6   7       34.03       27.07      5.87 o
  -5   6   7     1370.94     1345.55     87.18 o
  -4   6   7     1102.67     1075.58     54.45 o
  -3   6   7      950.41      967.67     41.72 o
  -2   6   7      267.20      256.84     22.36 o
  -1   6   7       55.02       48.65      8.34 o
   0   6   7        9.93        8.36      3.50 o
   1   6   7       79.57       93.40      8.86 o
   2   6   7      374.47      378.03     23.20 o
   3   6   7       15.77       20.74      6.70 o
   4   6   7      123.27      117.19     12.39 o
   5   6   7      179.86      190.45     17.89 o
   6   6   7       30.84       36.40      7.92 o
   7   6   7       45.17       38.63      8.96 o
 -12   7   7        0.75       18.23     10.69 o
 -11   7   7        0.02        9.96      4.55 o
 -10   7   7        1.08        6.62      3.27 o
  -9   7   7        0.60       10.16     19.56 o
  -8   7   7       32.71       31.16     56.08 o
  -7   7   7      443.86      409.23     86.92 o
  -6   7   7       93.79       82.72      5.85 o
  -5   7   7       55.80       66.41      7.68 o
  -4   7   7     1288.20     1297.04     65.99 o
  -3   7   7     1629.11     1710.07     75.21 o
  -2   7   7      876.25      901.43     76.21 o
  -1   7   7       23.95       22.28      5.73 o
   0   7   7        2.77        5.93      3.00 o
   1   7   7        7.12        7.74      4.21 o
   2   7   7      183.92      207.32     13.09 o
   3   7   7       24.88       34.11      7.62 o
   4   7   7       99.00       82.22     10.32 o
   5   7   7      180.61      166.76     13.25 o
   6   7   7       27.49       33.19      8.74 o
 -12   8   7       12.59       26.45     12.34 o
 -11   8   7       46.08       51.05      5.81 o
 -10   8   7      117.44      133.82     17.92 o
  -9   8   7       70.05       71.93      9.58 o
  -8   8   7       59.05       50.14      3.62 o
  -7   8   7      418.56      398.95     24.05 o
  -6   8   7      654.99      665.71     34.56 o
  -5   8   7      166.25      154.58     20.58 o
  -4   8   7     1029.16     1132.84     67.52 o
  -3   8   7     2226.37     2433.08    151.14 o
  -2   8   7     1898.38     2010.23    209.29 o
  -1   8   7       77.63       72.30      5.60 o
   0   8   7       94.20       87.88      6.57 o
   1   8   7        0.76        6.29      3.59 o
   2   8   7      228.70      254.70     19.13 o
   3   8   7      210.73      189.16     16.10 o
   4   8   7       27.30       31.43      9.17 o
   5   8   7        0.01        8.71      4.75 o
   6   8   7        8.20       10.45      8.54 o
 -11   9   7       58.66       41.90     10.70 o
 -10   9   7      407.58      239.08    216.99 o
  -9   9   7        2.64        6.61      2.35 o
  -8   9   7      208.48      204.43     26.13 o
  -7   9   7        6.68        5.52      2.67 o
  -6   9   7      114.92      124.51      6.66 o
  -5   9   7        0.04        5.66      2.27 o
  -4   9   7      142.67      146.17     10.34 o
  -3   9   7      152.72      156.52      8.60 o
  -2   9   7      622.75      564.79     60.19 o
  -1   9   7      687.23      686.53     42.13 o
   0   9   7       70.37       88.58     11.15 o
   1   9   7        1.85        6.47      3.34 o
   2   9   7      193.86      171.22     12.68 o
   3   9   7      324.29      303.53     26.97 o
   4   9   7      125.05      106.94     11.41 o
   5   9   7        9.25       13.18      7.01 o
 -11  10   7       32.00       30.04     12.34 o
 -10  10   7      106.79       90.00      4.34 o
  -9  10   7      186.29      166.68      8.39 o
  -8  10   7      418.34      411.12     49.73 o
  -7  10   7      164.82      137.34      9.86 o
  -6  10   7       56.34       60.77     14.47 o
  -5  10   7       23.66       26.41      6.69 o
  -4  10   7      498.10      538.74     47.17 o
  -3  10   7       77.60       69.18      5.21 o
  -2  10   7      162.64      141.18      8.41 o
  -1  10   7       70.11       68.88      6.47 o
   0  10   7        5.72        8.75      4.59 o
   1  10   7        1.16        8.20      4.01 o
   2  10   7       17.59       11.63      4.70 o
   3  10   7       57.96       49.65      8.84 o
   4  10   7       98.92       77.36     17.10 o
 -11  11   7      158.53       76.16     96.69 o
 -10  11   7       26.32       15.41      6.96 o
  -9  11   7      176.81      160.70     28.26 o
  -8  11   7      552.25      433.84     79.18 o
  -7  11   7      388.18      401.63     39.18 o
  -6  11   7        0.79        8.77      5.73 o
  -5  11   7       65.22       56.72     12.80 o
  -4  11   7       31.05       28.42     16.01 o
  -3  11   7       25.00       32.52      3.66 o
  -2  11   7       82.28       71.84      5.99 o
  -1  11   7      252.73      246.77     18.69 o
   0  11   7       32.92       37.45      7.53 o
   1  11   7        0.12       13.74      9.96 o
   2  11   7        4.75       10.09      5.00 o
   3  11   7        5.17       10.39      5.22 o
 -10  12   7       21.83       27.69     19.82 o
  -9  12   7        0.74        8.43      5.53 o
  -8  12   7       10.97       10.21      6.14 o
  -7  12   7        6.39       15.54      6.45 o
  -6  12   7        1.02        8.98      3.01 o
  -5  12   7      113.62      129.59     16.06 o
  -4  12   7      216.28      226.38     23.83 o
  -3  12   7      263.23      302.17     42.07 o
  -2  12   7      365.39      402.12     30.12 o
  -1  12   7      198.97      181.60     21.21 o
   0  12   7       71.15       68.04     12.40 o
   1  12   7        0.08        9.88      5.00 o
   2  12   7        2.77       12.05      6.51 o
 -10  13   7       37.32       29.22     21.43 o
  -9  13   7        0.80       11.61     10.40 o
  -8  13   7       98.89      120.58     21.16 o
  -7  13   7       63.87       34.79     26.69 o
  -6  13   7       50.91       41.95      5.75 o
  -5  13   7      174.16      199.81     33.86 o
  -4  13   7       86.43      114.51     12.16 o
  -3  13   7       57.69       52.11      8.06 o
  -2  13   7       74.26       71.13      7.64 o
  -1  13   7       25.75       29.62     11.40 o
   0  13   7       26.28       17.56      9.63 o
   1  13   7       28.64       15.56      6.69 o
  -8  14   7       34.37       36.46     14.76 o
  -7  14   7      173.95      143.40     15.05 o
  -6  14   7       62.85       52.00      6.90 o
  -5  14   7       20.80       24.70      9.05 o
  -4  14   7      102.97      103.69     14.01 o
  -3  14   7        9.31       10.79      5.59 o
  -2  14   7       14.50       12.36      4.72 o
  -1  14   7        0.65        7.33      3.91 o
  -6  15   7      196.86      161.77     39.80 o
  -5  15   7       43.77       33.46     12.30 o
  -4  15   7       10.31       17.82      6.43 o
   1 -15   8        0.07        8.82      5.20 o
   2 -15   8        1.26        8.47      4.61 o
   3 -15   8        5.58       22.17      9.09 o
   4 -15   8       35.48       23.22      7.68 o
   5 -15   8       66.75       72.86     16.34 o
   6 -15   8        8.88        9.94      5.90 o
  -1 -14   8        6.59       10.10      5.66 o
   0 -14   8       20.81       14.70      5.90 o
   1 -14   8      158.04      114.86     25.27 o
   2 -14   8      119.17       75.11     24.08 o
   3 -14   8        4.99        8.06      4.86 o
   4 -14   8       86.44       60.56      8.79 o
   5 -14   8        3.75        7.20      3.76 o
   6 -14   8       26.12       16.35      5.08 o
   7 -14   8        6.15        8.68      4.68 o
   8 -14   8        1.48       12.48      6.69 o
  -2 -13   8        1.44       11.32      6.15 o
  -1 -13   8        0.96       15.32      7.44 o
   0 -13   8       69.11       61.71     10.91 o
   1 -13   8      434.48      436.11     77.24 o
   2 -13   8      480.73      496.16     96.91 o
   3 -13   8       30.03       27.65      7.18 o
   4 -13   8      103.29      102.84     14.78 o
   5 -13   8      158.77      129.23     12.64 o
   6 -13   8      148.59      144.42     22.50 o
   7 -13   8        0.93        7.56      3.93 o
   8 -13   8        3.13        7.72      4.12 o
   9 -13   8       11.57        7.61      6.48 o
  -3 -12   8        0.11       13.56      5.92 o
  -2 -12   8        2.04       12.27      6.24 o
  -1 -12   8       16.32       13.00      5.94 o
   0 -12   8       10.18       12.35      5.45 o
   1 -12   8      471.12      463.29     91.14 o
   2 -12   8      491.03      519.52     44.46 o
   3 -12   8       11.71       12.25      5.34 o
   4 -12   8       51.85       44.92      5.98 o
   5 -12   8        7.37        7.76      3.44 o
   6 -12   8       98.88       78.77      9.49 o
   7 -12   8      140.98      163.50     16.49 o
   8 -12   8       34.76       47.16      7.55 o
   9 -12   8       11.34       12.97      8.09 o
  -5 -11   8       28.17       20.72      9.80 o
  -4 -11   8        2.76       10.74      6.10 o
  -3 -11   8        0.27       10.70      5.86 o
  -2 -11   8       59.71       59.31     11.44 o
  -1 -11   8      211.54      196.27     53.28 o
   0 -11   8        0.18        9.14      4.49 o
   1 -11   8     1150.44     1268.69    172.01 o
   2 -11   8     1380.30     1502.42    220.18 o
   3 -11   8      458.69      462.76     26.15 o
   4 -11   8        8.17        9.73      4.97 o
   5 -11   8        3.47        5.86      3.26 o
   6 -11   8        8.92        7.64      3.69 o
   7 -11   8      301.34      358.28     37.11 o
   8 -11   8       58.65       70.64     20.84 o
   9 -11   8        1.48        6.21      5.40 o
  10 -11   8       13.56       16.61      6.26 o
  -5 -10   8      123.03      122.58     12.82 o
  -4 -10   8      211.33      200.22     29.90 o
  -3 -10   8       59.10       51.25      7.26 o
  -2 -10   8      415.03      379.89     70.09 o
  -1 -10   8      175.08      206.37     16.54 o
   0 -10   8       14.61        8.14      4.06 o
   1 -10   8      100.57      121.74     18.97 o
   2 -10   8      192.37      209.24     36.84 o
   3 -10   8        0.70        7.07      3.78 o
   4 -10   8       89.06       85.14      6.70 o
   5 -10   8       23.17       29.05      8.09 o
   6 -10   8       40.56       38.51     13.88 o
   7 -10   8      277.92      294.80     21.96 o
   8 -10   8      363.98      450.01     31.82 o
   9 -10   8      148.83      120.67     13.64 o
  10 -10   8       29.42       28.54      9.02 o
  -6  -9   8        1.64        7.70      4.37 o
  -5  -9   8       97.37       76.76      7.98 o
  -4  -9   8       66.97       78.42      8.20 o
  -3  -9   8      404.75      420.90     26.65 o
  -2  -9   8      160.86      205.95     31.78 o
  -1  -9   8       47.17       32.34      8.12 o
   0  -9   8       24.57       27.03      6.78 o
   1  -9   8      194.66      227.96     24.97 o
   2  -9   8       49.94       39.31      6.10 o
   3  -9   8       99.13      134.10      8.01 o
   4  -9   8      262.30      298.48     30.89 o
   5  -9   8      234.52      267.43     13.02 o
   6  -9   8      202.27      211.47     26.13 o
   7  -9   8      268.06      268.25     20.00 o
   8  -9   8      277.76      304.11     22.94 o
   9  -9   8      153.46      140.87     19.02 o
  10  -9   8      117.32       90.91     11.96 o
  -7  -8   8       13.99       17.68      4.75 o
  -6  -8   8       15.04       15.91      5.54 o
  -5  -8   8       19.17       12.05      4.63 o
  -4  -8   8       29.01       17.70      5.11 o
  -3  -8   8        8.27       10.08      4.88 o
  -2  -8   8      659.99      639.45     37.19 o
  -1  -8   8      111.99      119.04     21.08 o
   0  -8   8      104.50       85.24     28.72 o
   1  -8   8      264.00      289.64     26.18 o
   2  -8   8      642.54      804.62     35.25 o
   3  -8   8     1661.34     1990.45     86.22 o
   4  -8   8     1049.07     1150.84     45.52 o
   5  -8   8       31.65       44.80      7.14 o
   6  -8   8       87.15       75.54      8.49 o
   7  -8   8        0.44       10.44      8.81 o
   8  -8   8       12.13        5.62      3.92 o
   9  -8   8       75.23       75.83      9.86 o
  10  -8   8       77.05       92.68     12.80 o
  11  -8   8       13.12        8.55      5.10 o
  -8  -7   8       11.16       14.06      8.92 o
  -7  -7   8       35.01       33.11      6.23 o
  -6  -7   8       13.50       11.38      5.29 o
  -5  -7   8      126.36      115.87      8.99 o
  -4  -7   8       16.21       20.37      5.17 o
  -3  -7   8      718.92      755.59     44.73 o
  -2  -7   8     1670.65     1776.88    120.20 o
  -1  -7   8       76.01       52.56     14.33 o
   0  -7   8       87.62      118.67     10.97 o
   1  -7   8       97.04      109.63      9.56 o
   2  -7   8       47.29       33.57      5.45 o
   3  -7   8     1197.24     1355.79     59.60 o
   4  -7   8     1866.74     2165.66    109.61 o
   5  -7   8      126.63       94.22     11.71 o
   6  -7   8        2.53       11.28      8.34 o
   7  -7   8      189.07      217.94     14.20 o
   8  -7   8      142.35      129.90     12.10 o
   9  -7   8       11.07        7.48      4.62 o
  10  -7   8        6.32        9.23      5.06 o
  11  -7   8        0.99        8.13      6.62 o
  -8  -6   8       90.84       84.97     15.34 o
  -7  -6   8       35.36       40.09      5.20 o
  -6  -6   8       16.33       17.01      4.46 o
  -5  -6   8        6.14        6.94      3.73 o
  -4  -6   8       68.90       79.91      8.43 o
  -3  -6   8       58.10       54.72      5.84 o
  -2  -6   8      325.33      354.71     29.25 o
  -1  -6   8      278.08      308.44     32.99 o
   0  -6   8        2.20        6.06      3.30 o
   1  -6   8       19.32       13.22      4.99 o
   2  -6   8       55.21       66.52      7.28 o
   3  -6   8     1431.72     1708.82     65.06 o
   4  -6   8     3102.40     3410.92    190.63 o
   5  -6   8     1241.15     1489.37     89.46 o
   6  -6   8      325.44      371.85     21.47 o
   7  -6   8        8.52        8.36      5.25 o
   8  -6   8       51.71       59.08      6.85 o
   9  -6   8        0.35        9.72      7.53 o
  10  -6   8       14.47       19.78      5.67 o
  11  -6   8        4.23       12.50     10.57 o
  -9  -5   8       14.84       23.73      9.28 o
  -8  -5   8      156.72      179.02     22.29 o
  -7  -5   8        0.93        6.76      3.75 o
  -6  -5   8       51.49       28.03      7.18 o
  -5  -5   8      179.59      176.84      9.08 o
  -4  -5   8       87.01       84.57      6.50 o
  -3  -5   8     1314.89     1326.93     51.44 o
  -2  -5   8     3271.59     3310.50    142.88 o
  -1  -5   8      644.14      657.89     30.13 o
   0  -5   8       15.75       17.25      5.19 o
   1  -5   8       47.17       51.13      8.19 o
   2  -5   8      428.05      495.84     26.99 o
   3  -5   8        5.89        6.25      2.90 o
   4  -5   8      154.73      129.47      8.48 o
   5  -5   8      606.71      645.99     32.66 o
   6  -5   8      920.94      980.27     73.51 o
   7  -5   8       24.35       33.54      7.55 o
   8  -5   8       34.72       31.59      5.95 o
   9  -5   8       21.56       25.87      5.32 o
  10  -5   8       16.97       14.51      5.80 o
  11  -5   8       24.52       25.06      8.48 o
  -9  -4   8        3.39       14.88      6.63 o
  -8  -4   8        3.28        9.59      4.72 o
  -7  -4   8      122.01      144.15     11.20 o
  -6  -4   8       36.64       25.99      8.20 o
  -5  -4   8       13.46       16.77      4.83 o
  -4  -4   8      225.14      188.13      9.98 o
  -3  -4   8     1035.90      992.18     73.60 o
  -2  -4   8     3130.73     2909.05    110.69 o
  -1  -4   8    10308.10     9912.92    628.26 o
   0  -4   8      153.24      164.37      8.60 o
   1  -4   8     4311.31     4790.98    244.59 o
   2  -4   8        3.91       11.85      3.71 o
   3  -4   8     1935.87     2177.01     99.55 o
   4  -4   8      250.06      235.83     13.36 o
   5  -4   8       18.91       18.44      4.62 o
   6  -4   8      745.85      763.84     34.13 o
   7  -4   8       12.70        4.78      3.52 o
   8  -4   8       16.79        6.20      3.92 o
   9  -4   8        4.83        7.47      5.91 o
  10  -4   8        3.73        7.12      5.76 o
 -10  -3   8        9.65        9.56      5.16 o
  -9  -3   8       10.31       12.04      5.27 o
  -8  -3   8        1.61       23.10     12.26 o
  -7  -3   8        0.32        8.61      3.44 o
  -6  -3   8       19.45       13.13      3.66 o
  -5  -3   8        1.14        6.38      3.12 o
  -4  -3   8      251.01      273.72     12.31 o
  -3  -3   8     1316.73     1356.79     46.19 o
  -2  -3   8     3557.02     3604.99    357.47 o
  -1  -3   8     3480.32     3713.61    149.90 o
   0  -3   8      160.06      149.95      8.68 o
   1  -3   8       86.18       89.62     11.41 o
   2  -3   8      164.45      174.52     17.77 o
   3  -3   8      340.94      299.32     33.85 o
   4  -3   8     3059.76     3460.49    153.04 o
   5  -3   8     1152.91     1235.84     46.58 o
   6  -3   8       24.77       21.19      7.10 o
   7  -3   8       68.00       52.97      9.09 o
   8  -3   8       41.69       33.99     10.28 o
   9  -3   8        6.84        6.87      4.37 o
  10  -3   8       41.74       38.69      7.06 o
 -10  -2   8        1.26       10.44      5.49 o
  -9  -2   8        0.28        8.54      4.69 o
  -8  -2   8       57.32       56.16     16.18 o
  -7  -2   8        4.50        6.38      2.94 o
  -6  -2   8      156.08      161.52      7.94 o
  -5  -2   8        0.48        6.87      3.19 o
  -4  -2   8      275.98      295.55     10.54 o
  -3  -2   8      118.66      119.59      9.82 o
  -2  -2   8      435.25      482.22     20.65 o
  -1  -2   8     1152.42     1293.64     86.45 o
   0  -2   8     5531.54     5371.95    295.66 o
   1  -2   8       21.11       14.71      5.46 o
   2  -2   8      273.05      290.04     17.66 o
   3  -2   8     1934.72     2032.28     79.46 o
   4  -2   8     3369.90     3167.22    173.25 o
   5  -2   8     2586.76     2696.50    183.04 o
   6  -2   8      287.00      317.95     18.95 o
   7  -2   8      261.77      282.53     22.94 o
   8  -2   8      108.76      115.40     18.88 o
   9  -2   8        8.72       10.70      8.57 o
  10  -2   8       22.13       26.49      9.36 o
 -11  -1   8       18.04        9.04      4.61 o
 -10  -1   8        7.49       10.77      5.55 o
  -9  -1   8        1.39        8.25      4.46 o
  -8  -1   8       73.47       67.35      6.75 o
  -7  -1   8      234.75      250.16     18.26 o
  -6  -1   8     1899.91     1966.76     82.77 o
  -5  -1   8      340.58      299.86     12.47 o
  -4  -1   8      915.00     1004.45     45.71 o
  -3  -1   8     1478.97     1683.08     50.92 o
  -2  -1   8     1155.82     1265.29     48.95 o
  -1  -1   8        2.61        4.63      2.74 o
   0  -1   8      511.99      460.83     39.25 o
   1  -1   8       83.65       83.90     19.05 o
   2  -1   8      463.67      341.10     17.14 o
   3  -1   8      843.42      806.17     39.59 o
   4  -1   8      423.56      429.69     19.86 o
   5  -1   8      946.22      876.94     47.91 o
   6  -1   8       34.47       28.52     11.27 o
   7  -1   8       17.31       10.38      5.75 o
   8  -1   8        7.34       14.18      5.78 o
   9  -1   8        1.51        9.69      4.81 o
  10  -1   8        1.86       12.48     10.11 o
 -11   0   8       35.98       37.78      7.50 o
 -10   0   8        8.24       11.85      5.14 o
  -9   0   8        1.83        7.08      3.48 o
  -8   0   8       26.51       33.31      8.55 o
  -7   0   8      222.86      227.66      9.79 o
  -6   0   8     2846.35     3026.23    191.90 o
  -5   0   8     3817.94     3946.51    179.91 o
  -4   0   8     1285.66     1265.14     87.24 o
  -3   0   8     1477.01     1537.43     79.89 o
  -2   0   8       20.82       17.74      5.91 o
  -1   0   8     2082.45     1980.48    112.46 o
   0   0   8     7978.29     7108.97    368.51 o
   1   0   8     1017.14     1095.79     87.23 o
   2   0   8     1111.65     1142.86     43.29 o
   3   0   8      761.56      700.53     32.24 o
   4   0   8      360.92      358.71     18.59 o
   5   0   8       24.94       39.97      5.39 o
   6   0   8       55.04       53.94      9.37 o
   7   0   8       26.59       25.28      7.03 o
   8   0   8       14.30       20.29      6.69 o
   9   0   8       48.14       50.48      7.27 o
  10   0   8       42.92       43.60     19.44 o
 -11   1   8       65.67       65.45      8.37 o
 -10   1   8       57.51       34.88      7.11 o
  -9   1   8        1.08        6.75      3.82 o
  -8   1   8        0.47        5.20      2.71 o
  -7   1   8      171.31      137.21      9.71 o
  -6   1   8     1795.38     1878.18    141.05 o
  -5   1   8     3756.53     3647.27    363.41 o
  -4   1   8     2551.60     2609.38    159.89 o
  -3   1   8      512.45      533.97     24.89 o
  -2   1   8      766.69      731.54     29.00 o
  -1   1   8      929.03      867.82     56.45 o
   0   1   8     3932.69     3851.58    421.67 o
   1   1   8     7632.35     7418.69    328.18 o
   2   1   8     2222.33     2192.58     84.26 o
   3   1   8      356.68      494.65     24.97 o
   4   1   8      657.59      669.02     28.32 o
   5   1   8        6.12        7.19      3.89 o
   6   1   8      261.11      241.50     14.58 o
   7   1   8       29.53       29.87      7.14 o
   8   1   8       73.85       69.42     10.36 o
   9   1   8      104.71      107.41     16.94 o
 -11   2   8       25.13       21.75      9.96 o
 -10   2   8        1.71       10.92      5.62 o
  -9   2   8        0.50        8.94      3.85 o
  -8   2   8       81.90      109.82     12.10 o
  -7   2   8      508.66      508.97     51.68 o
  -6   2   8        9.56        5.84      2.65 o
  -5   2   8      241.80      215.43     13.45 o
  -4   2   8       68.68       61.91      5.48 o
  -3   2   8     1135.02     1220.34     94.93 o
  -2   2   8     1152.59     1368.06     61.72 o
  -1   2   8     1915.42     1824.41     97.32 o
   0   2   8    11081.93    11511.04    677.99 o
   1   2   8     6286.14     5852.02    667.59 o
   2   2   8     2749.86     2536.96    105.50 o
   3   2   8       41.43       41.79      6.10 o
   4   2   8      474.81      465.33     28.34 o
   5   2   8        1.27        5.93      3.44 o
   6   2   8      551.63      587.37     23.25 o
   7   2   8      301.10      301.35     18.86 o
   8   2   8       25.51       19.05      7.77 o
   9   2   8       24.81       17.99      7.59 o
 -11   3   8        3.71       12.09      6.50 o
 -10   3   8       79.60       63.76      9.43 o
  -9   3   8      807.37      904.09     69.23 o
  -8   3   8      681.35      716.33     35.74 o
  -7   3   8      378.78      465.00     29.79 o
  -6   3   8      462.09      467.19     84.67 o
  -5   3   8      795.29      787.99     67.22 o
  -4   3   8      128.86      167.02     12.40 o
  -3   3   8       14.26       17.82      2.68 o
  -2   3   8      119.83      106.21      7.80 o
  -1   3   8      157.50      162.56      7.52 o
   0   3   8     1274.80     1210.07     57.53 o
   1   3   8      730.12      573.16     73.46 o
   2   3   8     1249.70     1013.18     42.16 o
   3   3   8      153.54      151.00      9.55 o
   4   3   8      294.18      308.39     16.93 o
   5   3   8       25.81       30.23      7.17 o
   6   3   8      515.91      509.52     21.07 o
   7   3   8      425.23      531.31     39.59 o
   8   3   8       95.12       86.48     19.02 o
 -12   4   8        1.61        9.26      5.13 o
 -11   4   8        0.16       20.76     10.25 o
 -10   4   8      606.92      614.71     49.64 o
  -9   4   8      715.11      817.20     43.36 o
  -8   4   8      669.75      807.85     43.21 o
  -7   4   8      145.62      153.62      7.88 o
  -6   4   8      195.49      225.69     40.37 o
  -5   4   8        2.39        2.99      1.45 o
  -4   4   8      251.20      204.55     16.89 o
  -3   4   8     3502.05     3434.80    146.96 o
  -2   4   8      123.31       98.00      5.90 o
  -1   4   8       53.18       32.12      4.83 o
   0   4   8       32.58       28.46      5.30 o
   1   4   8      198.60      186.69     27.14 o
   2   4   8       36.47       27.13      7.52 o
   3   4   8       22.03       21.48      5.95 o
   4   4   8        2.82        9.70      4.13 o
   5   4   8       91.34       89.39      8.19 o
   6   4   8      139.68      163.24     12.19 o
   7   4   8      172.25      159.04     17.66 o
   8   4   8      109.55      117.60     14.02 o
 -12   5   8        0.31       10.67      5.91 o
 -11   5   8        5.63       10.24      5.17 o
 -10   5   8      157.37      146.02     13.74 o
  -9   5   8      590.86      647.79     30.02 o
  -8   5   8     1206.89     1322.14    356.90 o
  -7   5   8      110.08      121.59      7.99 o
  -6   5   8     1714.79     1934.98    153.12 o
  -5   5   8       25.04       17.64      6.44 o
  -4   5   8     4582.68     4504.02    420.11 o
  -3   5   8     4556.34     4686.16    208.58 o
  -2   5   8     1154.79      979.52     38.23 o
  -1   5   8      145.81      157.58     14.09 o
   0   5   8      357.21      387.39     30.69 o
   1   5   8      698.01      712.18     54.24 o
   2   5   8      728.66      725.94     29.32 o
   3   5   8      328.02      333.17     31.33 o
   4   5   8       19.02       19.75      6.28 o
   5   5   8        5.56       11.30      5.98 o
   6   5   8       64.17       61.12     16.77 o
   7   5   8      192.85      180.99     16.73 o
 -12   6   8        7.49       18.27      8.01 o
 -11   6   8      130.32      147.45     16.03 o
 -10   6   8      211.90      247.60     11.31 o
  -9   6   8        1.88        9.05      5.06 o
  -8   6   8      548.76      644.01     48.61 o
  -7   6   8        2.69       10.09      8.15 o
  -6   6   8      584.46      596.64     27.85 o
  -5   6   8       65.44       64.87      4.38 o
  -4   6   8      854.91      854.88     37.01 o
  -3   6   8     2044.75     2202.25    111.29 o
  -2   6   8     1326.81     1226.31    104.61 o
  -1   6   8       13.96        8.47      4.25 o
   0   6   8       12.35       10.29      4.31 o
   1   6   8      179.36      213.04     15.04 o
   2   6   8      103.99      109.74     10.99 o
   3   6   8      168.55      166.78     12.33 o
   4   6   8      219.50      219.93     19.10 o
   5   6   8       27.99       24.08      8.67 o
   6   6   8       42.55       45.37      9.68 o
   7   6   8       40.07       25.39      7.87 o
 -12   7   8       19.24       19.15      7.12 o
 -11   7   8      111.68      116.00     13.09 o
 -10   7   8      212.77      236.64     73.37 o
  -9   7   8       85.76       86.08     13.79 o
  -8   7   8      122.28      132.08     11.57 o
  -7   7   8      170.76      148.44      9.47 o
  -6   7   8       63.21       58.69      4.79 o
  -5   7   8       22.49       26.53      5.73 o
  -4   7   8       69.74       69.51      5.73 o
  -3   7   8      745.37      767.73     39.57 o
  -2   7   8     2447.16     2391.18    249.14 o
  -1   7   8      256.48      246.46     28.45 o
   0   7   8       92.81       85.18     11.89 o
   1   7   8       37.61       40.51      5.24 o
   2   7   8      845.67      846.29     39.76 o
   3   7   8      636.68      651.36     42.31 o
   4   7   8      719.06      739.09     42.88 o
   5   7   8      211.52      214.10     19.56 o
   6   7   8        3.56        8.78      4.55 o
 -12   8   8       20.94        8.40      6.73 o
 -11   8   8       10.05        9.16      4.31 o
 -10   8   8      195.52      148.76     28.13 o
  -9   8   8       10.52       24.01      7.76 o
  -8   8   8       30.45       13.67      5.90 o
  -7   8   8       20.73       15.44      3.27 o
  -6   8   8      265.18      253.39     16.93 o
  -5   8   8       10.66        8.75      4.61 o
  -4   8   8       71.79       74.65      5.78 o
  -3   8   8       25.36       19.02      5.96 o
  -2   8   8      349.79      304.46     17.21 o
  -1   8   8       40.49       50.95      6.67 o
   0   8   8      225.36      221.43     15.84 o
   1   8   8        1.28        6.67      3.20 o
   2   8   8       28.31       25.68      7.08 o
   3   8   8       93.23      101.00     15.19 o
   4   8   8      297.26      298.09     22.95 o
   5   8   8      243.20      209.42     21.96 o
 -11   9   8        1.50        6.71      5.48 o
 -10   9   8        3.29       15.84      7.59 o
  -9   9   8       21.05       25.91      5.78 o
  -8   9   8       84.62       79.28      4.02 o
  -7   9   8       38.99       48.02      5.00 o
  -6   9   8      539.68      488.85     30.78 o
  -5   9   8      227.74      209.17     16.16 o
  -4   9   8      611.01      613.02     24.05 o
  -3   9   8      117.74      115.81      7.91 o
  -2   9   8       97.74      100.00      7.63 o
  -1   9   8       10.05        5.74      2.96 o
   0   9   8        3.60       11.67      5.83 o
   1   9   8       48.47       37.86      8.19 o
   2   9   8        0.36        8.83      4.55 o
   3   9   8       19.85       16.71      5.92 o
   4   9   8      133.31      125.10     11.21 o
   5   9   8       59.82       58.82     11.89 o
 -11  10   8       34.58       13.08      6.32 o
 -10  10   8       18.81       11.16      7.03 o
  -9  10   8       34.19       27.48      2.87 o
  -8  10   8      149.94      150.69     11.35 o
  -7  10   8      469.10      441.54     28.11 o
  -6  10   8      394.96      352.89     21.43 o
  -5  10   8      311.88      355.63     41.37 o
  -4  10   8      120.67      140.57      9.61 o
  -3  10   8        7.85        9.08      4.71 o
  -2  10   8      240.39      263.49     18.14 o
  -1  10   8      535.49      548.31     41.08 o
   0  10   8      381.86      366.78     24.85 o
   1  10   8       47.21       45.52      7.93 o
   2  10   8        4.30       11.81      6.43 o
   3  10   8        0.69       15.45      8.04 o
   4  10   8        2.67        7.74      6.06 o
 -11  11   8       12.14        5.93      5.60 o
 -10  11   8        0.33       24.65     17.74 o
  -9  11   8      129.28      121.32     23.71 o
  -8  11   8       16.40       12.18      7.11 o
  -7  11   8       49.47       35.08     11.16 o
  -6  11   8      446.97      413.90     46.72 o
  -5  11   8       36.07       46.95      8.76 o
  -4  11   8        1.14        5.67      3.34 o
  -3  11   8      241.97      234.52     22.59 o
  -2  11   8      435.32      409.13     31.42 o
  -1  11   8      422.76      449.88     48.62 o
   0  11   8      307.51      348.16     20.10 o
   1  11   8      162.32      150.69     18.21 o
   2  11   8        1.04       10.18      5.36 o
   3  11   8        1.87       18.53      9.48 o
 -10  12   8        1.95       18.34     15.27 o
  -9  12   8        7.46       29.38     21.16 o
  -8  12   8       66.66       62.61     13.78 o
  -7  12   8       79.64       67.39      9.39 o
  -6  12   8        2.46        8.53      5.16 o
  -5  12   8       10.68       10.76      4.19 o
  -4  12   8       27.53       13.47      5.96 o
  -3  12   8        2.51        8.78      3.27 o
  -2  12   8      162.65      156.78      9.14 o
  -1  12   8       25.65       32.72      8.23 o
   0  12   8       79.76       99.79     11.43 o
   1  12   8       53.05       61.71      8.54 o
   2  12   8       10.69       14.68      6.99 o
  -9  13   8        2.19       25.96     19.07 o
  -8  13   8       37.37       33.42     15.46 o
  -7  13   8      241.17      222.07     25.57 o
  -6  13   8      139.46      140.08     21.62 o
  -5  13   8       17.58       12.36      5.18 o
  -4  13   8        9.22        7.56      3.52 o
  -3  13   8        3.41        9.75      4.86 o
  -2  13   8        8.40       11.67      3.88 o
  -1  13   8        1.08        9.19      4.92 o
   0  13   8        0.03        7.55      4.46 o
  -8  14   8       25.73       13.05      7.52 o
  -7  14   8      108.75       64.62     20.47 o
  -6  14   8      185.03      190.45     36.23 o
  -5  14   8      192.05      186.81     36.09 o
  -4  14   8       27.97       21.63      8.03 o
  -3  14   8       60.20       48.71      9.43 o
  -2  14   8        0.25       10.38      9.26 o
   2 -15   9       38.70       23.43      8.63 o
   3 -15   9       99.03       23.05     10.77 o
   4 -15   9      149.07      151.43     20.01 o
   5 -15   9       10.53       14.80      7.38 o
   6 -15   9       50.86       38.41     13.84 o
   0 -14   9       32.40       38.65     10.43 o
   1 -14   9       77.26       78.02      9.57 o
   2 -14   9       86.31       73.23     10.06 o
   3 -14   9      202.57      182.47     25.53 o
   4 -14   9      163.82      144.01     27.71 o
   5 -14   9       20.42       23.23      6.12 o
   6 -14   9        1.41       10.90      5.74 o
   7 -14   9        6.07       10.17      4.46 o
  -2 -13   9       15.62       13.34      6.05 o
  -1 -13   9       13.57       14.22      6.09 o
   0 -13   9        9.93       13.39      7.85 o
   1 -13   9        7.66       13.99      7.26 o
   2 -13   9       79.53       72.46      9.56 o
   3 -13   9      371.36      390.62     43.17 o
   4 -13   9      196.66      212.28     12.56 o
   5 -13   9       25.70       17.95      5.32 o
   6 -13   9       37.86       29.57      6.34 o
   7 -13   9       96.41       89.23      9.36 o
   8 -13   9       93.62       98.13     14.06 o
  -3 -12   9       12.75       22.69      6.75 o
  -2 -12   9        6.96       10.09      5.31 o
  -1 -12   9      204.36      181.06     30.87 o
   0 -12   9      303.96      287.46     64.10 o
   1 -12   9       62.83       55.01      9.80 o
   2 -12   9      117.56       93.43     18.19 o
   3 -12   9      524.00      540.19     71.36 o
   4 -12   9      129.24      120.98     16.52 o
   5 -12   9       26.76       17.77      6.11 o
   6 -12   9      354.79      354.24     28.59 o
   7 -12   9       27.01       38.10     14.22 o
   8 -12   9      106.65      102.50     13.22 o
   9 -12   9      150.69       63.55     27.56 o
  -4 -11   9       43.58       32.55      8.48 o
  -3 -11   9       17.23       19.89      7.26 o
  -2 -11   9        2.99        8.51      4.31 o
  -1 -11   9      853.55      897.07    165.76 o
   0 -11   9      691.28      659.32    189.43 o
   1 -11   9      209.50      219.81     34.07 o
   2 -11   9        0.10        8.49      4.20 o
   3 -11   9      102.52      109.07      7.73 o
   4 -11   9       55.20       56.34      8.36 o
   5 -11   9       98.24       77.52     11.04 o
   6 -11   9      497.99      501.11     28.47 o
   7 -11   9        0.88       13.75      6.42 o
   8 -11   9      133.88      132.35     15.32 o
   9 -11   9      346.48      404.52     52.53 o
  -5 -10   9        0.10        7.75      4.28 o
  -4 -10   9       27.50       33.00      7.23 o
  -3 -10   9       31.49       28.97      6.96 o
  -2 -10   9       27.07       28.53      7.30 o
  -1 -10   9        1.40       13.45      6.44 o
   0 -10   9       60.06       65.83      9.96 o
   1 -10   9      121.41      107.62     12.38 o
   2 -10   9       42.20       46.80      5.55 o
   3 -10   9       34.87       33.37     11.43 o
   4 -10   9      134.07      143.72      7.59 o
   5 -10   9      513.33      621.96     49.07 o
   6 -10   9      242.50      238.04     19.48 o
   7 -10   9        0.95       15.88     12.36 o
   8 -10   9      106.85      120.71     13.57 o
   9 -10   9      182.44      177.47     20.70 o
  10 -10   9       70.54       55.61      9.23 o
  -6  -9   9        2.95       13.21      5.04 o
  -5  -9   9       68.71       68.90      9.41 o
  -4  -9   9       20.94       16.61      4.61 o
  -3  -9   9       38.87       30.24      7.09 o
  -2  -9   9       47.46       46.19      9.41 o
  -1  -9   9      415.49      395.52     46.13 o
   0  -9   9      962.00     1075.00     82.91 o
   1  -9   9      352.79      331.72     41.65 o
   2  -9   9      461.01      506.12     60.37 o
   3  -9   9      502.04      620.49     42.94 o
   4  -9   9        9.73        5.97      3.19 o
   5  -9   9      775.07      871.46     40.56 o
   6  -9   9      627.84      771.65     42.07 o
   7  -9   9      114.47      114.45     20.56 o
   8  -9   9        1.39        8.71      7.06 o
   9  -9   9        3.74        7.39      5.85 o
  10  -9   9       10.96        6.59      4.30 o
  -7  -8   9        1.22        6.91      3.82 o
  -6  -8   9       24.70       39.66     10.53 o
  -5  -8   9       40.64       41.57      8.99 o
  -4  -8   9       97.68      102.77      7.44 o
  -3  -8   9      143.69      162.55     24.78 o
  -2  -8   9       70.04       69.50      9.98 o
  -1  -8   9      145.65      201.18     27.38 o
   0  -8   9       61.90       67.44      8.80 o
   1  -8   9      110.37      110.95      8.11 o
   2  -8   9        2.22        8.82      3.99 o
   3  -8   9      204.13      208.33     16.02 o
   4  -8   9      341.82      389.83     16.02 o
   5  -8   9     1210.56     1344.58     65.16 o
   6  -8   9      559.73      586.52     28.62 o
   7  -8   9      216.63      222.71     18.95 o
   8  -8   9       53.55       63.93      9.02 o
   9  -8   9       58.12       39.25      6.43 o
  10  -8   9       17.89       13.68      6.17 o
  -8  -7   9        3.34       14.17      7.56 o
  -7  -7   9        4.10        8.18      3.97 o
  -6  -7   9        9.04       14.21      5.56 o
  -5  -7   9       16.44       19.37      5.40 o
  -4  -7   9      681.06      811.35    114.77 o
  -3  -7   9      153.33      154.03     13.88 o
  -2  -7   9      684.93      700.96     92.75 o
  -1  -7   9       79.76       52.20     19.21 o
   0  -7   9        4.74       14.11      5.97 o
   1  -7   9        2.82        8.70      3.94 o
   2  -7   9     1877.81     2199.20     96.65 o
   3  -7   9      206.46      209.89     13.54 o
   4  -7   9      598.99      615.58     32.54 o
   5  -7   9      741.11      874.80     41.76 o
   6  -7   9      145.43      209.12     18.12 o
   7  -7   9       62.18       70.83     12.38 o
   8  -7   9       39.86       42.43      6.85 o
   9  -7   9       26.16       29.12      6.29 o
  10  -7   9       98.12       79.36      7.97 o
  -8  -6   9        9.01       21.43      9.49 o
  -7  -6   9       15.53       28.86      5.68 o
  -6  -6   9      109.38      101.28      7.81 o
  -5  -6   9        2.98        6.05      3.60 o
  -4  -6   9      220.03      220.11     12.87 o
  -3  -6   9      683.60      678.48     41.41 o
  -2  -6   9     1646.84     1708.76    103.56 o
  -1  -6   9      185.25      178.58     10.95 o
   0  -6   9        4.32        8.02      4.47 o
   1  -6   9        9.82       10.38      4.14 o
   2  -6   9      792.61      867.03     35.80 o
   3  -6   9       21.08       33.40      5.72 o
   4  -6   9        5.04       10.22      4.27 o
   5  -6   9       33.15       26.35      7.48 o
   6  -6   9      304.82      289.05     19.58 o
   7  -6   9       54.56       51.94      5.95 o
   8  -6   9        0.77        7.30      5.94 o
   9  -6   9       15.56       11.59      5.39 o
  10  -6   9       34.90       36.58      6.71 o
  -9  -5   9       46.56       20.03     10.12 o
  -8  -5   9        6.57        8.80      3.16 o
  -7  -5   9       12.28       10.58      5.11 o
  -6  -5   9       11.80       13.79      4.82 o
  -5  -5   9       10.31        8.04      3.76 o
  -4  -5   9       59.20       57.44      6.57 o
  -3  -5   9      154.47      144.44      9.84 o
  -2  -5   9     3205.85     3219.96    138.97 o
  -1  -5   9     1327.61     1426.88     76.93 o
   0  -5   9      111.95      166.59      9.09 o
   1  -5   9        3.21       11.93      4.18 o
   2  -5   9       56.39       82.91      7.19 o
   3  -5   9      511.82      421.06     48.04 o
   4  -5   9      374.84      475.23     18.48 o
   5  -5   9      342.34      429.60     33.15 o
   6  -5   9       45.75       42.52      6.71 o
   7  -5   9       24.70       19.38      5.32 o
   8  -5   9      138.54      151.44      9.09 o
   9  -5   9      220.66      200.09     10.98 o
  10  -5   9        0.06        4.66      3.43 o
  -9  -4   9       73.29       96.53     18.51 o
  -8  -4   9       32.37       23.30      3.94 o
  -7  -4   9       75.73       79.30     10.24 o
  -6  -4   9       42.41       39.47      5.93 o
  -5  -4   9      205.67      206.17     12.40 o
  -4  -4   9       98.35      109.86     13.08 o
  -3  -4   9       33.27       38.64      6.17 o
  -2  -4   9     3518.05     3664.07    157.71 o
  -1  -4   9     2141.39     2134.58    211.26 o
   0  -4   9      289.19      348.20     17.42 o
   1  -4   9      122.13      134.97     10.66 o
   2  -4   9     1307.61     1438.18     75.86 o
   3  -4   9     1373.49     1458.90     80.11 o
   4  -4   9      549.38      516.02     27.21 o
   5  -4   9      718.69      711.47     42.94 o
   6  -4   9      649.49      663.32     36.86 o
   7  -4   9      278.75      318.25     18.33 o
   8  -4   9       45.92       34.57      7.48 o
   9  -4   9       46.09       49.46      6.43 o
  10  -4   9        7.61        7.05      5.21 o
 -10  -3   9        0.20        7.56      4.33 o
  -9  -3   9       15.04       23.72     12.44 o
  -8  -3   9       53.20       71.49      9.55 o
  -7  -3   9      404.21      431.78     16.87 o
  -6  -3   9        0.91        4.82      2.50 o
  -5  -3   9       54.20       47.42      7.73 o
  -4  -3   9       45.43       39.38      6.54 o
  -3  -3   9       14.46       28.48      6.40 o
  -2  -3   9      443.53      546.02     44.14 o
  -1  -3   9       66.58       75.15      6.97 o
   0  -3   9      447.33      491.91     28.69 o
   1  -3   9        3.33        8.09      3.20 o
   2  -3   9      270.54      314.43     25.32 o
   3  -3   9       95.60      101.12     10.35 o
   4  -3   9      583.82      648.70     34.90 o
   5  -3   9     1830.87     1950.69     83.30 o
   6  -3   9     1330.56     1393.26     64.00 o
   7  -3   9      897.00      974.37     66.45 o
   8  -3   9       75.77       78.24     10.63 o
   9  -3   9        2.16        5.60      4.24 o
  10  -3   9       12.16       10.08      8.09 o
 -10  -2   9        3.44       12.94      7.33 o
  -9  -2   9        0.08       10.11      5.56 o
  -8  -2   9      262.80      247.42     14.87 o
  -7  -2   9      486.68      587.51     21.60 o
  -6  -2   9      268.20      270.57     15.26 o
  -5  -2   9      296.35      307.74     23.47 o
  -4  -2   9        9.32        7.49      2.94 o
  -3  -2   9     1902.35     1935.11     96.51 o
  -2  -2   9      133.02      163.82     12.99 o
  -1  -2   9     2756.05     2834.20    122.99 o
   0  -2   9      150.33      129.28      9.87 o
   1  -2   9       16.23       17.40      6.56 o
   2  -2   9        0.71       17.18      8.77 o
   3  -2   9     1070.19     1085.20     47.63 o
   4  -2   9        9.66        5.71      3.22 o
   5  -2   9       55.05       50.17     10.35 o
   6  -2   9       84.91       96.72     10.14 o
   7  -2   9      631.65      689.11     37.56 o
   8  -2   9       11.37       12.60      6.32 o
   9  -2   9        0.95       20.50      6.96 o
  10  -2   9        4.22       13.21     11.28 o
 -10  -1   9        0.13        7.34      3.84 o
  -9  -1   9       33.23       33.28      6.04 o
  -8  -1   9       12.51       13.49      4.85 o
  -7  -1   9       10.79        8.86      3.52 o
  -6  -1   9      270.05      304.99     18.88 o
  -5  -1   9      355.35      343.56     12.38 o
  -4  -1   9      426.56      416.13     37.05 o
  -3  -1   9      306.01      366.51     29.94 o
  -2  -1   9      225.87      216.51     28.97 o
  -1  -1   9      840.66      852.87     33.98 o
   0  -1   9       22.21       14.68      4.07 o
   1  -1   9     2355.38     2105.84    105.84 o
   2  -1   9       81.19      101.33     10.42 o
   3  -1   9      802.58      863.49     61.83 o
   4  -1   9     1013.64      998.32     67.70 o
   5  -1   9      236.85      264.34     14.41 o
   6  -1   9        0.49        7.57      4.86 o
   7  -1   9      226.22      207.14     14.13 o
   8  -1   9        8.37        5.32      3.85 o
   9  -1   9       22.27       26.93      7.20 o
  10  -1   9        0.34        6.88      5.81 o
 -11   0   9        1.58        6.18      3.52 o
 -10   0   9       11.66       22.85      9.57 o
  -9   0   9      105.54       98.85      7.77 o
  -8   0   9      147.46      150.09     10.65 o
  -7   0   9       27.26       23.60      3.98 o
  -6   0   9      265.40      267.30     11.73 o
  -5   0   9       23.71       32.10      4.53 o
  -4   0   9     1950.16     2098.24    243.03 o
  -3   0   9      506.09      542.36     39.88 o
  -2   0   9       13.68       10.62      4.92 o
  -1   0   9     2218.18     2365.48     98.77 o
   0   0   9      255.86      188.17     17.51 o
   1   0   9    11716.44    11353.50    821.83 o
   2   0   9    14719.19    15224.67   1203.86 o
   3   0   9     2569.58     2849.79    135.83 o
   4   0   9      128.22      127.64     11.08 o
   5   0   9        5.69        5.79      4.00 o
   6   0   9        9.78       10.07      4.12 o
   7   0   9        8.19       14.47      4.48 o
   8   0   9        4.38        5.75      3.79 o
   9   0   9        0.65        5.84      4.83 o
 -11   1   9        2.16        9.23      4.26 o
 -10   1   9        5.23       13.63      7.02 o
  -9   1   9      102.46      113.36      7.59 o
  -8   1   9        3.97        7.86      3.53 o
  -7   1   9      824.19      873.73     33.87 o
  -6   1   9     1131.25     1115.95     57.87 o
  -5   1   9      982.22     1078.89     95.08 o
  -4   1   9      484.93      461.03     65.89 o
  -3   1   9      249.62      286.70     26.34 o
  -2   1   9     2371.33     2422.28     88.42 o
  -1   1   9     1083.68     1022.47     52.45 o
   0   1   9      166.70      198.13     22.51 o
   1   1   9     2589.48     2612.04    108.93 o
   2   1   9     1887.22     1914.97    114.43 o
   3   1   9       19.23       44.10     13.35 o
   4   1   9      372.93      403.75     24.62 o
   5   1   9       19.48       24.32      7.86 o
   6   1   9       12.20       13.70      4.62 o
   7   1   9      145.69      173.91     20.46 o
   8   1   9      190.14      194.46     22.97 o
   9   1   9       23.95       29.39     15.15 o
 -11   2   9       11.18       13.59      6.24 o
 -10   2   9       12.40       22.75      8.10 o
  -9   2   9        6.10       13.01      5.43 o
  -8   2   9     1620.23     1678.14     98.96 o
  -7   2   9     1258.06     1297.11    100.67 o
  -6   2   9     1303.41     1457.91     81.52 o
  -5   2   9      210.10      240.85     12.72 o
  -4   2   9        1.82        5.73      2.13 o
  -3   2   9     2859.74     3023.02    177.28 o
  -2   2   9      744.37      775.21     39.05 o
  -1   2   9     2549.86     2404.92    263.83 o
   0   2   9        7.18        8.46      3.31 o
   1   2   9       28.96       24.74      6.27 o
   2   2   9     1469.23     1265.38     55.07 o
   3   2   9      535.20      515.91     26.34 o
   4   2   9      114.87      122.88     17.65 o
   5   2   9       95.44      103.90     10.09 o
   6   2   9        3.04        8.37      4.34 o
   7   2   9      402.75      422.36     27.83 o
   8   2   9      362.88      419.65     45.04 o
   9   2   9       73.67       97.04     16.51 o
 -11   3   9        0.67       17.43      8.22 o
 -10   3   9       31.62       23.98      6.47 o
  -9   3   9      522.40      593.96     45.53 o
  -8   3   9      471.60      516.27     26.56 o
  -7   3   9      426.75      429.09     80.39 o
  -6   3   9     1532.57     1666.13    107.50 o
  -5   3   9       94.16       71.17      5.35 o
  -4   3   9      418.76      533.05     18.20 o
  -3   3   9     3054.16     3410.39    169.95 o
  -2   3   9      486.47      465.59     15.99 o
  -1   3   9     2111.05     1875.67     79.82 o
   0   3   9      967.16      807.96     55.31 o
   1   3   9      120.34       97.31      7.31 o
   2   3   9     1040.23     1102.56     49.90 o
   3   3   9       27.34       19.34      5.62 o
   4   3   9        5.06        8.51      3.74 o
   5   3   9       51.77       56.58      7.33 o
   6   3   9       18.80       18.71      6.03 o
   7   3   9        2.26       10.64      4.95 o
   8   3   9       93.74       82.24     13.01 o
 -12   4   9       59.61       76.40     13.01 o
 -11   4   9      115.40      125.97     17.82 o
 -10   4   9        1.18       10.83      5.03 o
  -9   4   9        0.82       11.64     13.94 o
  -8   4   9        3.61        9.77      5.35 o
  -7   4   9       94.23       82.66     15.93 o
  -6   4   9      235.12      235.41     39.10 o
  -5   4   9      223.64      227.51     10.20 o
  -4   4   9       78.08       76.98     11.28 o
  -3   4   9      976.20      909.29     31.34 o
  -2   4   9     4109.48     4098.09    181.38 o
  -1   4   9     4408.95     4137.81    227.44 o
   0   4   9     4030.36     3783.51    209.32 o
   1   4   9      104.20      116.18     10.03 o
   2   4   9       64.77       58.21      6.27 o
   3   4   9      236.66      221.52     16.89 o
   4   4   9        1.35        9.84      7.28 o
   5   4   9        8.43       10.10      9.33 o
   6   4   9        0.42        8.05      4.84 o
   7   4   9        1.15        8.07      4.38 o
   8   4   9       40.61       28.34     20.23 o
 -12   5   9      109.40       75.46     14.25 o
 -11   5   9      345.47      399.88     21.81 o
 -10   5   9      128.16      138.95     10.49 o
  -9   5   9        9.85       13.55     72.74 o
  -8   5   9      161.62      174.06     28.89 o
  -7   5   9      328.53      346.00     35.42 o
  -6   5   9        1.25        7.75      3.74 o
  -5   5   9     1455.39     1419.64     79.48 o
  -4   5   9      205.21      190.90     12.26 o
  -3   5   9      126.90      159.94      8.13 o
  -2   5   9      944.99      840.60     40.84 o
  -1   5   9     2601.19     2373.35    123.03 o
   0   5   9      654.20      582.81     63.22 o
   1   5   9       93.95      107.14      7.33 o
   2   5   9       40.86       37.10      6.56 o
   3   5   9      144.31      141.08     24.05 o
   4   5   9      318.95      295.20     20.68 o
   5   5   9       28.48       46.04     11.49 o
   6   5   9       32.18       34.10     10.50 o
   7   5   9        2.64        9.83      5.49 o
 -12   6   9       39.99       14.04      7.34 o
 -11   6   9      145.92      157.63     31.29 o
 -10   6   9      290.60      364.13    122.18 o
  -9   6   9      778.90      915.22    371.68 o
  -8   6   9       18.00       17.12      6.30 o
  -7   6   9       93.62       86.44      8.57 o
  -6   6   9      157.37      182.70     13.36 o
  -5   6   9     1328.85     1297.66     87.53 o
  -4   6   9     2196.12     2262.01    129.57 o
  -3   6   9      815.69      934.13     49.44 o
  -2   6   9       36.78       22.31      5.46 o
  -1   6   9     1592.93     1538.79     84.42 o
   0   6   9      305.50      277.01     17.29 o
   1   6   9      517.25      528.63     31.17 o
   2   6   9      154.86      163.09     21.52 o
   3   6   9      153.93      143.54     13.50 o
   4   6   9      291.99      324.23     19.11 o
   5   6   9      199.25      211.75     19.34 o
   6   6   9       70.00       75.49     13.58 o
   7   6   9       30.13       49.86     14.20 o
 -12   7   9        1.20        9.89      5.21 o
 -11   7   9        0.67        5.71      4.57 o
 -10   7   9       58.01       54.36     12.08 o
  -9   7   9       88.61       77.15      9.20 o
  -8   7   9       76.01       74.03      7.61 o
  -7   7   9      256.68      200.00     14.30 o
  -6   7   9        1.84        4.44      2.20 o
  -5   7   9      539.40      542.08     37.17 o
  -4   7   9     3308.14     3554.66    204.08 o
  -3   7   9      835.87      914.91     48.03 o
  -2   7   9       89.50       98.28     11.93 o
  -1   7   9     1176.32     1233.95    108.07 o
   0   7   9      504.56      466.61     58.41 o
   1   7   9       19.26       20.22      4.69 o
   2   7   9      212.97      210.11     12.23 o
   3   7   9        0.05        8.97      4.50 o
   4   7   9       94.43       97.74     13.25 o
   5   7   9      236.15      268.21     19.61 o
   6   7   9       56.79       53.47     19.58 o
 -11   8   9       32.17       22.86      7.84 o
 -10   8   9        5.50        9.41      4.89 o
  -9   8   9        5.92        6.17      3.08 o
  -8   8   9      155.64      130.07     14.23 o
  -7   8   9        8.43        5.93      3.29 o
  -6   8   9       91.18       86.15      9.55 o
  -5   8   9     1591.17     1572.41     89.57 o
  -4   8   9     1630.36     1895.85    111.98 o
  -3   8   9     2177.26     2202.98    187.36 o
  -2   8   9        3.44        9.94      4.41 o
  -1   8   9      318.70      348.69     18.86 o
   0   8   9      605.36      559.02     34.07 o
   1   8   9        9.20       20.50      7.98 o
   2   8   9      350.03      381.87     32.23 o
   3   8   9       69.70       76.92     10.30 o
   4   8   9        7.74        7.37      4.21 o
   5   8   9       56.78       52.51     30.90 o
 -11   9   9        0.33       14.21      7.30 o
 -10   9   9       69.06       66.00      9.14 o
  -9   9   9       47.57       67.29     10.75 o
  -8   9   9       32.49       32.49      9.18 o
  -7   9   9       12.22       16.59      6.24 o
  -6   9   9       15.38       13.78      5.10 o
  -5   9   9      553.76      593.96     48.19 o
  -4   9   9     1997.25     2329.90    136.45 o
  -3   9   9      243.72      280.46     31.67 o
  -2   9   9      164.60      170.95     10.47 o
  -1   9   9      155.45      151.07     12.93 o
   0   9   9      143.75      124.36     13.73 o
   1   9   9       60.12       63.47      9.40 o
   2   9   9      128.98      137.27     10.95 o
   3   9   9      188.61      216.28     15.78 o
   4   9   9       20.76       30.43      8.66 o
 -11  10   9        3.03        8.25      6.69 o
 -10  10   9        0.64        8.91      7.62 o
  -9  10   9      171.61      142.92     13.77 o
  -8  10   9      206.26      181.42     13.16 o
  -7  10   9      166.15      161.38     15.22 o
  -6  10   9       34.63       23.11      4.06 o
  -5  10   9      720.92      818.53    113.03 o
  -4  10   9      369.30      402.13     34.14 o
  -3  10   9      762.34      926.13    100.53 o
  -2  10   9      523.19      489.50     47.15 o
  -1  10   9       37.93       43.36      5.97 o
   0  10   9       77.48       74.31      7.01 o
   1  10   9       82.09       83.55      7.73 o
   2  10   9      196.07      219.91     25.73 o
   3  10   9       77.91       57.79     12.81 o
 -10  11   9        7.42       27.08     16.73 o
  -9  11   9       18.68       15.42      2.73 o
  -8  11   9      252.25      261.26     44.90 o
  -7  11   9      542.35      559.62     55.67 o
  -6  11   9      154.86      155.02     13.35 o
  -5  11   9       58.68       59.18      9.51 o
  -4  11   9      299.53      327.54     45.15 o
  -3  11   9       74.31       55.72      5.95 o
  -2  11   9       67.49       66.15      6.79 o
  -1  11   9        0.98        8.07      4.51 o
   0  11   9      110.00      106.96     11.44 o
   1  11   9      104.13      105.34     10.59 o
   2  11   9       36.18       30.34      8.94 o
 -10  12   9        2.21       17.95     14.86 o
  -9  12   9        3.70       10.41      9.41 o
  -8  12   9      137.37      122.80     21.54 o
  -7  12   9      517.34      520.04     59.33 o
  -6  12   9      579.69      625.42     73.67 o
  -5  12   9        0.87        6.46      3.16 o
  -4  12   9       11.19       11.49      5.43 o
  -3  12   9       62.85       51.70      9.23 o
  -2  12   9      234.98      263.49     25.91 o
  -1  12   9       44.19       42.68      7.08 o
   0  12   9       20.74       27.55      7.16 o
   1  12   9        0.00       10.61      5.53 o
  -9  13   9        2.60       11.99     10.86 o
  -8  13   9       12.97       15.18     11.90 o
  -7  13   9       28.23       32.18      9.21 o
  -6  13   9       67.04       66.50     12.07 o
  -5  13   9       66.55       84.84      9.71 o
  -4  13   9        2.23        6.46      5.02 o
  -3  13   9        0.87        5.71      3.87 o
  -2  13   9      115.94      122.00     13.73 o
  -1  13   9      247.90      267.42     20.51 o
   0  13   9       34.58       32.38      8.61 o
  -7  14   9       17.88       14.85     15.54 o
  -6  14   9       15.25       12.19      6.18 o
  -5  14   9       12.96        8.41      3.63 o
  -4  14   9       11.47       13.31      5.23 o
  -3  14   9        3.97       18.16      9.37 o
  -2  14   9       16.24        8.24      4.62 o
   3 -15  10       11.42       15.27      6.56 o
   4 -15  10        8.35       16.62      9.08 o
   0 -14  10       61.30       54.58     14.05 o
   1 -14  10       23.05       11.53      5.52 o
   2 -14  10       10.28        8.88      4.79 o
   3 -14  10        0.87       13.35      7.46 o
   4 -14  10        0.62        8.87      4.60 o
   5 -14  10       16.69       21.89      6.51 o
   6 -14  10       51.37       41.84      6.98 o
   7 -14  10       21.19       15.82     11.54 o
  -2 -13  10       16.95       21.35      9.26 o
  -1 -13  10        9.88       14.80      6.74 o
   0 -13  10       97.66      117.10     36.15 o
   1 -13  10       85.50       81.30     11.01 o
   2 -13  10       46.14       39.43     14.64 o
   3 -13  10       17.20       22.04      6.39 o
   4 -13  10       38.50       33.67     10.84 o
   5 -13  10       53.01       49.19      7.58 o
   6 -13  10       19.74       14.59      5.07 o
   7 -13  10        2.26       14.18      7.93 o
   8 -13  10       76.74       95.26     33.78 o
  -3 -12  10        0.89       10.53      6.06 o
  -2 -12  10       27.01       12.33      5.92 o
  -1 -12  10       23.51       11.66      4.85 o
   0 -12  10      201.56      197.09     32.02 o
   1 -12  10      297.77      268.02     35.25 o
   2 -12  10      161.21      158.71     15.67 o
   3 -12  10       22.97       14.17      5.42 o
   4 -12  10      112.22       98.21     10.10 o
   5 -12  10       91.02       91.40     11.87 o
   6 -12  10      209.94      214.61     12.00 o
   7 -12  10      295.17      342.05     33.38 o
   8 -12  10       16.58       12.99      8.75 o
   9 -12  10       15.42       23.90     12.46 o
  -4 -11  10        7.92        7.72      4.06 o
  -3 -11  10        7.90       13.89      6.76 o
  -2 -11  10        4.15       17.32      7.04 o
  -1 -11  10       24.37       25.99      6.28 o
   0 -11  10       62.78       71.97     10.35 o
   1 -11  10      577.50      604.51     91.15 o
   2 -11  10      388.27      383.02     38.30 o
   3 -11  10        7.57       15.11      6.64 o
   4 -11  10       64.57       62.47      8.50 o
   5 -11  10        3.33       12.37      5.99 o
   6 -11  10       97.57      104.22     11.48 o
   7 -11  10      255.01      273.12     26.35 o
   8 -11  10      112.11       94.55     14.41 o
   9 -11  10        5.98       18.42      7.07 o
  -5 -10  10        9.92       16.72      6.28 o
  -4 -10  10      103.16      111.18     18.35 o
  -3 -10  10      167.58      193.33     30.49 o
  -2 -10  10        6.10       10.98      5.54 o
  -1 -10  10       15.25       13.59      6.21 o
   0 -10  10        1.90        9.45      4.75 o
   1 -10  10       49.48       33.11      7.29 o
   2 -10  10       99.99      104.34     28.29 o
   3 -10  10        1.87       11.98      4.75 o
   4 -10  10       12.50       12.48      7.53 o
   5 -10  10       21.12        8.89      4.43 o
   6 -10  10       96.62       75.45     10.13 o
   7 -10  10      267.01      322.14     26.44 o
   8 -10  10      287.41      347.39     24.62 o
   9 -10  10        7.55        9.12      5.41 o
  10 -10  10        2.74        8.09      6.54 o
  -6  -9  10       11.36       15.33      5.54 o
  -5  -9  10       11.58       11.11      6.07 o
  -4  -9  10       85.25      100.72      8.07 o
  -3  -9  10      506.11      595.20     70.71 o
  -2  -9  10       63.59       63.56      7.10 o
  -1  -9  10        4.81       13.64      6.32 o
   0  -9  10       56.36       46.52      7.56 o
   1  -9  10       12.95       18.77      6.14 o
   2  -9  10       44.18       34.50      8.94 o
   3  -9  10        0.60        8.13      4.61 o
   4  -9  10        0.11        4.78      2.70 o
   5  -9  10       15.59       10.46      7.25 o
   6  -9  10        3.38        7.23      4.12 o
   7  -9  10      303.32      381.50     26.16 o
   8  -9  10      233.70      287.93     17.84 o
   9  -9  10       11.96        7.24      5.47 o
  10  -9  10        2.95        7.05      4.51 o
  -7  -8  10        0.21        9.94      4.49 o
  -6  -8  10       52.68       43.60      8.45 o
  -5  -8  10        0.98       12.13      5.45 o
  -4  -8  10      181.46      201.65     13.14 o
  -3  -8  10      108.85      120.01     16.23 o
  -2  -8  10       12.26       12.34      6.07 o
  -1  -8  10       16.55       11.02      7.50 o
   0  -8  10      142.02      154.67     10.54 o
   1  -8  10      172.71      194.01     25.07 o
   2  -8  10      282.30      322.07     43.03 o
   3  -8  10     1002.21     1223.18     67.75 o
   4  -8  10      748.04      804.14     35.98 o
   5  -8  10       32.57       29.95      9.38 o
   6  -8  10      103.74      118.39     11.40 o
   7  -8  10      185.86      185.31     35.81 o
   8  -8  10       38.83       37.08      6.50 o
   9  -8  10        4.35        7.23      5.74 o
  10  -8  10       17.45       24.05      6.43 o
  -7  -7  10        0.94        7.67      3.88 o
  -6  -7  10        4.33        9.99      4.77 o
  -5  -7  10        0.04        7.82      3.96 o
  -4  -7  10      404.57      429.92     18.61 o
  -3  -7  10      855.96      941.45     61.28 o
  -2  -7  10      867.69      957.76    101.72 o
  -1  -7  10      243.16      263.10     46.22 o
   0  -7  10       64.55       65.94     16.05 o
   1  -7  10        4.44        9.24      4.69 o
   2  -7  10       63.78       67.98      7.00 o
   3  -7  10      909.00      938.70     56.96 o
   4  -7  10     1314.25     1637.79    126.32 o
   5  -7  10      174.14      166.73     16.01 o
   6  -7  10       23.52       23.79      6.09 o
   7  -7  10      151.88      145.36      9.58 o
   8  -7  10        1.06        6.60      5.74 o
   9  -7  10       13.90       13.62      8.19 o
  10  -7  10        6.44        8.48      4.63 o
  -8  -6  10        5.98       11.46      4.94 o
  -7  -6  10        1.85        9.73      5.44 o
  -6  -6  10        4.23       13.82      4.82 o
  -5  -6  10      182.15      202.19     10.56 o
  -4  -6  10      229.31      227.60     12.24 o
  -3  -6  10       21.95       27.61      6.14 o
  -2  -6  10      102.35       96.75     24.54 o
  -1  -6  10       31.87       33.47      7.66 o
   0  -6  10      155.03      208.84     23.32 o
   1  -6  10       33.16       29.67      5.92 o
   2  -6  10      222.94      259.73     22.60 o
   3  -6  10      595.55      602.21     33.33 o
   4  -6  10      843.00      901.06     37.02 o
   5  -6  10     1241.98     1382.65     71.55 o
   6  -6  10       11.39        6.95      3.93 o
   7  -6  10      187.57      184.03     19.37 o
   8  -6  10        1.56        8.70      6.71 o
   9  -6  10      114.38      124.98     15.53 o
  10  -6  10       67.05       71.83      7.97 o
  -9  -5  10       32.13       26.26     10.47 o
  -8  -5  10       28.21       24.32      4.90 o
  -7  -5  10       34.30       47.67      6.27 o
  -6  -5  10       53.07       67.60      6.17 o
  -5  -5  10      135.41      136.85     10.55 o
  -4  -5  10      212.93      218.15     11.17 o
  -3  -5  10       76.84       53.06      8.45 o
  -2  -5  10       15.41       14.78      5.41 o
  -1  -5  10       77.66       68.27     10.73 o
   0  -5  10        2.36        5.61      3.25 o
   1  -5  10      106.14      106.67      7.70 o
   2  -5  10       74.81      104.40      8.60 o
   3  -5  10      261.09      229.83     13.68 o
   4  -5  10      756.89      895.95    112.81 o
   5  -5  10      895.17      878.94     55.60 o
   6  -5  10      276.84      305.20     23.85 o
   7  -5  10       37.55       15.65      5.11 o
   8  -5  10        7.28       18.47      7.76 o
   9  -5  10      108.71      105.45      8.81 o
  10  -5  10      122.60      137.12     17.42 o
  -9  -4  10       13.54       13.73      6.14 o
  -8  -4  10       14.90       22.67      5.68 o
  -7  -4  10      115.31      123.40      7.75 o
  -6  -4  10      391.27      375.69     16.07 o
  -5  -4  10      135.45      152.36      8.51 o
  -4  -4  10        0.99       11.20      4.86 o
  -3  -4  10        2.20        7.12      3.53 o
  -2  -4  10       33.90       17.10      5.35 o
  -1  -4  10     3314.00     3710.42    180.70 o
   0  -4  10      247.86      252.85     25.55 o
   1  -4  10      651.13      683.94     29.54 o
   2  -4  10      653.97      692.22     27.97 o
   3  -4  10      490.72      576.64     25.85 o
   4  -4  10      417.36      327.53     25.32 o
   5  -4  10      181.92      224.03     14.83 o
   6  -4  10      266.93      281.57     12.38 o
   7  -4  10       25.17       17.02      5.32 o
   8  -4  10        0.27        9.02      7.17 o
   9  -4  10        5.24        6.92      4.50 o
  10  -4  10       52.24       49.31      7.20 o
 -10  -3  10        0.03       12.74      7.22 o
  -9  -3  10        2.15       12.92      5.67 o
  -8  -3  10       24.27       23.61      5.82 o
  -7  -3  10        8.54        8.20      3.89 o
  -6  -3  10       79.70       90.28      6.99 o
  -5  -3  10      177.25      187.23      9.23 o
  -4  -3  10      219.12      233.80     15.43 o
  -3  -3  10       88.02      105.35      7.57 o
  -2  -3  10      244.25      205.76     24.83 o
  -1  -3  10     2009.03     2167.89    206.75 o
   0  -3  10      747.22      810.10     51.45 o
   1  -3  10       81.91       58.32      5.20 o
   2  -3  10        6.80       10.14      4.73 o
   3  -3  10       52.92       39.01      6.92 o
   4  -3  10      105.52      129.77     10.42 o
   5  -3  10      310.99      313.41     14.06 o
   6  -3  10        1.03        6.25      5.04 o
   7  -3  10       12.55        9.20      6.83 o
   8  -3  10        4.47        9.80      5.57 o
   9  -3  10       11.23       12.16      9.53 o
  10  -3  10       18.60       26.67      9.49 o
 -10  -2  10        1.32       11.12      5.32 o
  -9  -2  10       14.76       14.51      5.60 o
  -8  -2  10       32.92       40.33      5.63 o
  -7  -2  10      124.59      115.51     15.28 o
  -6  -2  10       21.11       20.41      5.50 o
  -5  -2  10      258.99      292.96     23.36 o
  -4  -2  10      117.02      104.01      6.59 o
  -3  -2  10        6.21        7.81      4.02 o
  -2  -2  10       34.40       35.40      9.02 o
  -1  -2  10     1507.14     1677.67     64.91 o
   0  -2  10     4320.36     4147.08    279.96 o
   1  -2  10      346.24      348.68     40.74 o
   2  -2  10     1100.09     1272.06     62.67 o
   3  -2  10      810.50      707.10     48.26 o
   4  -2  10      152.52      170.74      9.37 o
   5  -2  10      389.42      403.21     32.94 o
   6  -2  10       51.44       62.83      5.67 o
   7  -2  10        0.20        7.62      5.27 o
   8  -2  10        3.30       13.99      9.30 o
   9  -2  10        9.59        7.03      5.29 o
  10  -2  10        1.81       20.28     15.83 o
 -10  -1  10        0.41        7.72      4.52 o
  -9  -1  10        3.54        9.23      4.38 o
  -8  -1  10       99.99       99.14     11.53 o
  -7  -1  10      512.09      573.94     51.35 o
  -6  -1  10      603.25      645.24     22.13 o
  -5  -1  10        1.51        6.64      3.64 o
  -4  -1  10       76.17       71.00      9.61 o
  -3  -1  10      573.50      640.59     47.80 o
  -2  -1  10     1223.43     1459.12     52.68 o
  -1  -1  10      698.69      716.98     35.94 o
   0  -1  10       25.66       27.51      4.80 o
   1  -1  10     2454.08     2157.58    171.23 o
   2  -1  10      816.44      866.70     50.01 o
   3  -1  10     1958.78     2102.44     80.43 o
   4  -1  10      344.76      367.76     21.05 o
   5  -1  10      173.16      179.34      9.72 o
   6  -1  10      288.48      346.76     23.08 o
   7  -1  10       18.94       35.50      5.46 o
   8  -1  10        4.89        8.88      5.74 o
   9  -1  10        0.06       10.85      6.62 o
 -11   0  10       13.90       14.74      5.75 o
 -10   0  10        3.68       13.67      5.46 o
  -9   0  10       30.36       32.54      7.11 o
  -8   0  10       10.60        8.27      3.74 o
  -7   0  10      482.89      535.58     21.12 o
  -6   0  10     3542.75     3727.54    224.23 o
  -5   0  10     1054.60     1088.07     73.14 o
  -4   0  10      203.34      183.57      8.87 o
  -3   0  10      311.57      355.68     32.68 o
  -2   0  10      147.35      144.32      9.20 o
  -1   0  10      162.10      203.03     10.49 o
   0   0  10      698.48      637.91     41.92 o
   1   0  10      360.88      435.98     43.32 o
   2   0  10      578.13      530.76     19.02 o
   3   0  10      127.36      120.48      9.79 o
   4   0  10        1.85        4.39      3.06 o
   5   0  10        0.65        4.78      3.43 o
   6   0  10        7.00        8.03      4.92 o
   7   0  10       33.62       41.15      6.78 o
   8   0  10       74.79       91.58      8.39 o
   9   0  10       13.75       12.76      5.97 o
 -11   1  10        1.18       12.36      5.94 o
 -10   1  10        3.90        8.47      4.10 o
  -9   1  10        0.14        6.37      3.34 o
  -8   1  10       14.17        8.71      3.49 o
  -7   1  10     1081.42     1209.10    141.07 o
  -6   1  10     2056.99     2144.59    227.52 o
  -5   1  10     1354.54     1363.84    157.77 o
  -4   1  10      379.97      397.49     18.24 o
  -3   1  10      436.23      505.21     19.58 o
  -2   1  10     1051.50     1203.50     46.07 o
  -1   1  10      263.84      207.70     10.05 o
   0   1  10     1015.60      899.72     95.24 o
   1   1  10     1118.06     1098.32    147.44 o
   2   1  10      257.91      227.57     23.21 o
   3   1  10       11.88       15.76      5.43 o
   4   1  10       37.85       29.75      6.66 o
   5   1  10      150.50      129.62     10.26 o
   6   1  10       55.14       53.27      8.90 o
   7   1  10       71.59       87.86     16.31 o
   8   1  10      125.72      143.30     18.93 o
   9   1  10       16.90       21.43     10.72 o
 -11   2  10        8.46        6.96      4.12 o
 -10   2  10       52.87       69.39      9.71 o
  -9   2  10       27.97       23.35     13.15 o
  -8   2  10        9.07       11.36      6.49 o
  -7   2  10      312.73      340.58     13.59 o
  -6   2  10      135.41      147.12      8.43 o
  -5   2  10       79.26       80.16      6.56 o
  -4   2  10      331.81      375.98     14.36 o
  -3   2  10      427.67      481.67     18.08 o
  -2   2  10       20.97       20.89      4.29 o
  -1   2  10      411.88      387.43     33.47 o
   0   2  10     2945.93     2760.91    132.58 o
   1   2  10     2971.06     2917.97    187.83 o
   2   2  10      671.36      622.95     23.36 o
   3   2  10       27.36       13.19      4.57 o
   4   2  10        8.63       19.66      4.94 o
   5   2  10        1.00        7.25      4.37 o
   6   2  10      138.83      146.36      9.57 o
   7   2  10        9.05       13.34      7.20 o
   8   2  10        3.75       15.99      8.20 o
 -11   3  10      112.50       84.57     16.70 o
 -10   3  10      475.70      506.90     75.72 o
  -9   3  10      556.78      623.45     43.30 o
  -8   3  10      612.87      607.49    231.51 o
  -7   3  10       40.97       57.22     88.85 o
  -6   3  10       47.81       48.84      9.36 o
  -5   3  10       92.03       98.54      6.14 o
  -4   3  10        8.08        8.30      2.45 o
  -3   3  10      602.01      686.75     33.20 o
  -2   3  10      457.25      501.59     41.37 o
  -1   3  10      125.44      125.55      7.22 o
   0   3  10      649.77      571.72     21.86 o
   1   3  10     2350.14     2210.29    103.28 o
   2   3  10      719.89      626.71     23.82 o
   3   3  10      267.94      286.15     21.10 o
   4   3  10      130.01      142.86     12.26 o
   5   3  10       45.51       32.96      5.08 o
   6   3  10       93.65       97.90      8.24 o
   7   3  10       32.29       33.92      6.45 o
   8   3  10       27.52       44.81      9.79 o
 -11   4  10      124.63      157.70     14.53 o
 -10   4  10      619.86      764.24     55.65 o
  -9   4  10       83.97       84.49      7.65 o
  -8   4  10       74.78       78.61      6.99 o
  -7   4  10       15.84       11.87      8.68 o
  -6   4  10        0.85        6.61      3.22 o
  -5   4  10      695.27      750.65     48.65 o
  -4   4  10      100.69       90.72      4.63 o
  -3   4  10      304.44      290.45     22.74 o
  -2   4  10      300.77      274.81     15.09 o
  -1   4  10      160.42      142.31     10.53 o
   0   4  10       25.05       16.45      4.91 o
   1   4  10      782.44      791.96     38.90 o
   2   4  10      175.06      185.17     15.89 o
   3   4  10       30.00       26.86      9.16 o
   4   4  10       35.05       39.68      5.34 o
   5   4  10       10.28        6.95      3.42 o
   6   4  10       29.53       32.92      8.46 o
   7   4  10       29.83       29.90      8.42 o
 -11   5  10        3.99        9.43      6.32 o
 -10   5  10      386.69      408.10     24.98 o
  -9   5  10      104.16      127.51     26.04 o
  -8   5  10      510.48      556.18     28.61 o
  -7   5  10      216.93      224.82     23.68 o
  -6   5  10       63.17       51.32      9.16 o
  -5   5  10      118.72      103.10      8.26 o
  -4   5  10     3061.70     3063.33    163.11 o
  -3   5  10     3569.69     3563.77    159.39 o
  -2   5  10     1384.66     1326.35     60.44 o
  -1   5  10      284.39      279.65     17.48 o
   0   5  10      111.10      127.50     16.37 o
   1   5  10        6.29        7.21      3.57 o
   2   5  10       62.91       57.08      8.10 o
   3   5  10      179.80      192.70     13.95 o
   4   5  10       13.16       11.98      5.38 o
   5   5  10        4.04       11.31      5.22 o
   6   5  10       16.30       17.59      8.05 o
   7   5  10       49.57       37.53     10.96 o
 -11   6  10      103.10       91.08     26.51 o
 -10   6  10        0.15        7.83      4.61 o
  -9   6  10       32.31       32.70     86.58 o
  -8   6  10      444.08      466.57     37.63 o
  -7   6  10      424.83      438.74     26.94 o
  -6   6  10       35.75       42.66      9.25 o
  -5   6  10       38.36       30.44      3.71 o
  -4   6  10     2157.05     2278.69    108.21 o
  -3   6  10     5142.56     5533.80    306.90 o
  -2   6  10     1858.43     1806.28     88.06 o
  -1   6  10      167.72      174.38     17.64 o
   0   6  10      623.08      579.58     36.48 o
   1   6  10        4.99        8.84      4.05 o
   2   6  10       16.43       20.72      6.48 o
   3   6  10      339.81      308.13     16.68 o
   4   6  10       64.35       61.32     10.25 o
   5   6  10        6.27        8.91      4.72 o
   6   6  10       56.42       45.18     14.61 o
 -11   7  10      151.78      118.44     32.75 o
 -10   7  10       44.04       55.67      9.44 o
  -9   7  10       71.51       92.40     21.11 o
  -8   7  10      179.89      152.54     22.10 o
  -7   7  10        1.18       15.08      6.59 o
  -6   7  10       28.79       31.18      7.72 o
  -5   7  10       99.75       94.46     10.00 o
  -4   7  10       85.77       93.32     11.48 o
  -3   7  10     3423.94     3820.25    254.93 o
  -2   7  10     2703.09     2845.57    214.77 o
  -1   7  10      178.40      172.23     12.76 o
   0   7  10      391.94      384.97     35.54 o
   1   7  10       41.48       53.05      6.96 o
   2   7  10      342.96      318.84     22.05 o
   3   7  10      753.88      757.34     41.13 o
   4   7  10      231.65      244.65     23.12 o
   5   7  10        4.64       10.80      6.06 o
   6   7  10        1.05        7.45      6.69 o
 -11   8  10      103.66       60.65     13.19 o
 -10   8  10       22.66       17.23      7.52 o
  -9   8  10      153.96      159.31     15.98 o
  -8   8  10      316.21      320.61     49.71 o
  -7   8  10       16.87       11.94      5.06 o
  -6   8  10       85.71       82.94      7.34 o
  -5   8  10      191.07      171.43     12.43 o
  -4   8  10       14.43       11.65      5.24 o
  -3   8  10      892.04      849.11     66.94 o
  -2   8  10      333.49      311.56     29.92 o
  -1   8  10       23.75       14.93      5.58 o
   0   8  10      415.60      408.70     32.39 o
   1   8  10      303.59      290.56     25.05 o
   2   8  10       18.76       22.84      6.05 o
   3   8  10      459.18      397.85     27.46 o
   4   8  10      323.71      314.07     28.59 o
   5   8  10       55.30       58.36     10.19 o
 -11   9  10        4.25        7.05      4.05 o
 -10   9  10        6.62       18.81      8.02 o
  -9   9  10        1.25        9.74      7.09 o
  -8   9  10      382.39      391.04     23.90 o
  -7   9  10      139.82      144.15      7.16 o
  -6   9  10       57.61       55.31      7.12 o
  -5   9  10      215.81      208.37     12.27 o
  -4   9  10      575.65      567.38     43.89 o
  -3   9  10      562.69      598.16     37.90 o
  -2   9  10      156.46      140.14      9.67 o
  -1   9  10      343.19      343.78     30.04 o
   0   9  10      393.25      383.27     28.84 o
   1   9  10        4.64       11.60      4.89 o
   2   9  10      229.43      206.42     40.72 o
   3   9  10      257.79      260.96     21.63 o
   4   9  10       99.03       76.10     21.52 o
 -11  10  10       10.50       14.93      7.84 o
 -10  10  10       12.28        8.27      4.53 o
  -9  10  10        0.35        9.05      4.63 o
  -8  10  10      353.11      313.73     34.58 o
  -7  10  10      663.03      658.82     44.55 o
  -6  10  10      396.03      398.31     28.05 o
  -5  10  10      561.97      609.29     40.63 o
  -4  10  10      238.87      232.13     22.87 o
  -3  10  10      116.51      113.64      8.50 o
  -2  10  10       44.20       46.47      6.02 o
  -1  10  10      276.71      342.15     38.14 o
   0  10  10      137.17      126.46     10.63 o
   1  10  10       29.64       19.97      5.68 o
   2  10  10       74.35       55.22      9.46 o
   3  10  10       20.66       24.66      7.44 o
 -10  11  10        0.05        7.75      6.88 o
  -9  11  10      114.56      113.43     26.16 o
  -8  11  10       58.84       50.13      4.90 o
  -7  11  10      202.41      231.02     13.54 o
  -6  11  10      699.39      702.87     51.45 o
  -5  11  10      169.44      177.08     19.10 o
  -4  11  10        6.82        6.31      2.70 o
  -3  11  10       13.56       25.87      8.73 o
  -2  11  10       20.25       22.34      9.65 o
  -1  11  10      210.31      219.29     19.72 o
   0  11  10      349.76      394.91     41.46 o
   1  11  10      117.47       85.08     10.71 o
   2  11  10        0.19       10.48      5.44 o
  -9  12  10       45.75       47.37     22.91 o
  -8  12  10      195.60      166.36     26.02 o
  -7  12  10       63.47       47.11     13.22 o
  -6  12  10        4.01       10.98      5.44 o
  -5  12  10       27.40       32.85      4.89 o
  -4  12  10       50.66       45.39      3.81 o
  -3  12  10       11.69        9.21      3.67 o
  -2  12  10        1.19        6.50      3.30 o
  -1  12  10      402.79      396.70     52.87 o
   0  12  10      534.56      574.93     59.29 o
   1  12  10       84.14       52.27     14.20 o
  -8  13  10      361.67      525.34     71.20 o
  -7  13  10      159.40      141.32     27.56 o
  -6  13  10       22.33       24.30      9.27 o
  -5  13  10        7.77        8.34      3.80 o
  -4  13  10       10.49       15.22      5.47 o
  -3  13  10       10.13        9.16      4.06 o
  -2  13  10       49.11       37.60      8.06 o
  -1  13  10       31.86       24.55      6.76 o
  -7  14  10       96.39       62.32     32.71 o
  -6  14  10       54.26       52.92     10.78 o
  -5  14  10       46.55       47.34      7.42 o
  -4  14  10       15.05       14.79      9.74 o
  -3  14  10       22.63       23.49      3.96 o
   0 -14  11        8.56       12.91      6.97 o
   1 -14  11       96.50       81.31     24.70 o
   2 -14  11       72.24       43.72     31.05 o
   3 -14  11        7.64       14.42      5.70 o
   4 -14  11       66.06       52.47      8.38 o
   5 -14  11       38.12       20.56      9.42 o
   6 -14  11        3.66        9.89      4.49 o
  -1 -13  11       21.49       19.73      7.24 o
   0 -13  11        2.14        8.44     11.80 o
   1 -13  11      182.45      150.22     20.62 o
   2 -13  11      118.67       93.92     12.07 o
   3 -13  11       49.58       36.93      9.55 o
   4 -13  11        3.62       12.39      5.67 o
   5 -13  11       14.85        8.98      4.29 o
   6 -13  11        6.39       19.36      8.99 o
   7 -13  11       55.25       34.24      8.59 o
  -3 -12  11       34.55       18.17      7.92 o
  -2 -12  11       24.97       19.73      8.25 o
  -1 -12  11       42.75       51.96     29.29 o
   0 -12  11        0.70       10.51      5.51 o
   1 -12  11       46.47       39.10     13.25 o
   2 -12  11      171.91      154.45     24.93 o
   3 -12  11       80.70       86.38     18.38 o
   4 -12  11       23.47       14.43      5.65 o
   5 -12  11       30.37       22.25      7.50 o
   6 -12  11       13.45       18.37      5.16 o
   7 -12  11      175.39      180.95     21.42 o
   8 -12  11      253.97      245.88     25.04 o
  -4 -11  11        0.72       10.43      5.75 o
  -3 -11  11       48.10       46.39      7.38 o
  -2 -11  11        5.81        9.25      5.03 o
  -1 -11  11      184.63      193.77     58.83 o
   0 -11  11      400.61      410.25     55.23 o
   1 -11  11       85.74       58.47      8.25 o
   2 -11  11       29.94       27.68      5.80 o
   3 -11  11       43.52       58.73     12.60 o
   4 -11  11       11.54       13.49      6.21 o
   5 -11  11       14.84       10.31      4.61 o
   6 -11  11       61.09       48.85      7.79 o
   7 -11  11       35.48       31.24     18.55 o
   8 -11  11       95.67       91.65     12.66 o
   9 -11  11       42.17       27.44     16.84 o
  -5 -10  11       13.07       13.67      6.42 o
  -4 -10  11        7.30       19.45      7.46 o
  -3 -10  11       79.14       97.12     11.89 o
  -2 -10  11      165.15      185.14     33.00 o
  -1 -10  11       41.79       44.41     18.28 o
   0 -10  11        0.72        8.53      4.33 o
   1 -10  11        3.73       10.39      4.89 o
   2 -10  11       10.63       11.31      4.56 o
   3 -10  11        6.17        8.49      4.79 o
   4 -10  11       67.18       46.22      8.23 o
   5 -10  11      115.21      144.07     16.02 o
   6 -10  11       60.47       63.72      9.48 o
   7 -10  11        3.59        9.35      6.12 o
   8 -10  11        5.98        8.76      5.57 o
   9 -10  11       49.01       60.89      9.51 o
  -6  -9  11        6.92        9.11      6.36 o
  -5  -9  11       37.91       42.62      6.67 o
  -4  -9  11       10.80       11.17      4.83 o
  -3  -9  11       76.91       75.67      9.53 o
  -2  -9  11      166.21      170.23     33.55 o
  -1  -9  11      190.61      202.98     31.42 o
   0  -9  11      154.94      177.36     31.23 o
   1  -9  11       47.32       58.78      7.48 o
   2  -9  11      159.00      212.37     15.69 o
   3  -9  11      730.67      792.52     65.06 o
   4  -9  11      719.24      841.75     42.47 o
   5  -9  11       20.19       14.26      5.73 o
   6  -9  11      364.41      452.12     24.01 o
   7  -9  11       12.22       28.87      8.18 o
   8  -9  11        8.21        6.25      4.27 o
   9  -9  11       14.56        5.43      3.97 o
  -7  -8  11        9.00       13.55      5.60 o
  -6  -8  11        0.36        6.73      3.71 o
  -5  -8  11       75.90       76.21      6.79 o
  -4  -8  11        0.34        7.80      3.94 o
  -3  -8  11        4.91        9.35      4.38 o
  -2  -8  11       40.17       38.97      6.35 o
  -1  -8  11      609.30      662.04     93.68 o
   0  -8  11       32.69       40.98     12.88 o
   1  -8  11       76.83       71.74      8.13 o
   2  -8  11       24.61       28.25      6.19 o
   3  -8  11     1050.01     1157.30     59.01 o
   4  -8  11     1249.28     1342.16     59.60 o
   5  -8  11      409.53      468.70     66.55 o
   6  -8  11      164.06      183.58     14.13 o
   7  -8  11        0.40        3.95      2.93 o
   8  -8  11        9.23        5.58      4.04 o
   9  -8  11        7.39       12.77      5.50 o
  10  -8  11        9.96        9.07      6.04 o
  -7  -7  11       11.60       16.81      6.22 o
  -6  -7  11       39.16       52.69      7.42 o
  -5  -7  11      123.94      134.76     19.04 o
  -4  -7  11      663.83      744.83     52.17 o
  -3  -7  11      609.58      644.71     68.27 o
  -2  -7  11      188.90      150.62     12.64 o
  -1  -7  11      249.00      336.57     46.27 o
   0  -7  11        3.46        7.23      3.81 o
   1  -7  11      142.10      142.70     18.12 o
   2  -7  11       54.74       54.79     23.32 o
   3  -7  11       96.25       93.11     19.71 o
   4  -7  11      226.64      239.48     13.69 o
   5  -7  11     1432.20     1622.88     90.89 o
   6  -7  11       10.28        5.41      3.78 o
   7  -7  11      162.44      170.39     12.45 o
   8  -7  11       84.69       99.12     11.89 o
   9  -7  11        1.75        4.26      3.18 o
  10  -7  11       32.63       50.95      9.65 o
  -8  -6  11        1.94        8.60      4.24 o
  -7  -6  11       55.76       58.48     11.45 o
  -6  -6  11       12.56        6.68      3.25 o
  -5  -6  11       27.15       45.15      7.48 o
  -4  -6  11      539.82      574.11     27.18 o
  -3  -6  11     3391.14     3525.14    225.38 o
  -2  -6  11      946.95      966.49     72.90 o
  -1  -6  11        1.56        6.89      3.56 o
   0  -6  11        7.00        8.73      3.82 o
   1  -6  11      297.48      338.71     26.77 o
   2  -6  11      577.80      651.02     48.32 o
   3  -6  11       64.91       73.52      5.98 o
   4  -6  11        5.67        9.38      5.11 o
   5  -6  11     1075.13     1275.33     63.44 o
   6  -6  11       44.14       51.42      5.95 o
   7  -6  11      171.27      173.96     10.28 o
   8  -6  11       64.35       52.68      6.92 o
   9  -6  11        1.74        4.57      3.43 o
  10  -6  11       71.52       74.88     10.42 o
  -8  -5  11       12.79       30.73     10.23 o
  -7  -5  11       23.48       23.68      5.22 o
  -6  -5  11      123.64      122.30     12.63 o
  -5  -5  11      285.65      309.29     20.21 o
  -4  -5  11      195.33      186.09     17.22 o
  -3  -5  11      543.12      579.61     26.51 o
  -2  -5  11      931.30      983.45    101.01 o
  -1  -5  11       14.87       12.53      4.84 o
   0  -5  11      277.99      333.58     26.95 o
   1  -5  11      831.69      852.51     74.46 o
   2  -5  11     1338.13     1546.76    105.80 o
   3  -5  11      628.83      584.71     34.37 o
   4  -5  11       63.69       54.84     11.87 o
   5  -5  11      215.24      219.24     14.97 o
   6  -5  11       54.56       43.89      4.76 o
   7  -5  11      371.78      394.65     18.26 o
   8  -5  11       46.88       62.36      8.88 o
   9  -5  11       50.43       46.27      6.57 o
  10  -5  11       32.75       20.91      7.78 o
  -9  -4  11      131.04      124.93     13.53 o
  -8  -4  11      186.79      209.22     11.29 o
  -7  -4  11       14.29       23.45      8.53 o
  -6  -4  11       39.56       30.71      5.42 o
  -5  -4  11        0.13        8.31      4.16 o
  -4  -4  11      676.11      669.16     77.56 o
  -3  -4  11       85.42       68.80      8.42 o
  -2  -4  11      327.88      330.09     14.24 o
  -1  -4  11      827.99      940.74     69.75 o
   0  -4  11     2797.07     3031.27    184.22 o
   1  -4  11      373.28      451.42     31.18 o
   2  -4  11      761.38      738.49     37.09 o
   3  -4  11      934.60     1107.83     73.69 o
   4  -4  11      149.31      160.34     15.60 o
   5  -4  11       49.64       48.13      8.25 o
   6  -4  11       79.22       79.52      6.36 o
   7  -4  11      290.68      318.46     14.55 o
   8  -4  11        3.31        4.90      3.60 o
   9  -4  11       34.46       32.60      6.43 o
  10  -4  11       11.14       15.63      8.10 o
  -9  -3  11      189.45      167.99     13.07 o
  -8  -3  11      125.19      163.83      9.02 o
  -7  -3  11      221.89      241.58     11.60 o
  -6  -3  11       70.65       67.82      7.47 o
  -5  -3  11       15.87       12.44      4.40 o
  -4  -3  11       87.99       99.28      7.18 o
  -3  -3  11      412.66      426.97     15.64 o
  -2  -3  11       17.82        7.62      3.54 o
  -1  -3  11      110.12      115.01      8.54 o
   0  -3  11        4.73        6.61      3.87 o
   1  -3  11      110.61       85.72     12.45 o
   2  -3  11      113.35      134.32     17.52 o
   3  -3  11       26.89       57.59     12.45 o
   4  -3  11      194.16      174.69     13.64 o
   5  -3  11      192.37      190.98     12.03 o
   6  -3  11      132.76      131.18      6.29 o
   7  -3  11      563.81      602.48     26.58 o
   8  -3  11      134.30      137.86     11.61 o
   9  -3  11       39.18       45.90      9.23 o
 -10  -2  11       12.95       14.76      6.57 o
  -9  -2  11       82.79       76.00     12.60 o
  -8  -2  11      277.35      279.05     12.58 o
  -7  -2  11      711.54      728.16     33.29 o
  -6  -2  11      394.24      405.60     44.52 o
  -5  -2  11      484.96      520.55     36.59 o
  -4  -2  11     1278.38     1437.84    117.62 o
  -3  -2  11     1378.00     1444.96    143.10 o
  -2  -2  11     3218.61     3162.14    244.21 o
  -1  -2  11     1193.38     1162.72     49.96 o
   0  -2  11     1491.29     1671.70    101.97 o
   1  -2  11     2906.00     2892.43    767.95 o
   2  -2  11      222.92      140.72     10.30 o
   3  -2  11       25.99       33.78      8.74 o
   4  -2  11      241.39      285.60     18.39 o
   5  -2  11       86.53       93.53      9.93 o
   6  -2  11      129.07      125.20     16.02 o
   7  -2  11      418.43      546.89     37.14 o
   8  -2  11      174.10      189.30     14.97 o
   9  -2  11       18.60       21.70      6.02 o
 -10  -1  11        8.89       10.40      4.72 o
  -9  -1  11        0.46       10.79      4.87 o
  -8  -1  11       43.95       36.26      6.06 o
  -7  -1  11      182.65      174.50      8.00 o
  -6  -1  11      459.78      517.32     32.53 o
  -5  -1  11     1234.01     1288.17     88.66 o
  -4  -1  11      132.08      129.45      9.04 o
  -3  -1  11       18.48       19.75      9.15 o
  -2  -1  11       18.98       17.11      4.94 o
  -1  -1  11     1015.45      893.79     50.26 o
   0  -1  11      413.72      419.05     17.15 o
   1  -1  11       24.47       26.84      7.23 o
   2  -1  11      106.51       89.60     10.42 o
   3  -1  11      258.28      228.57      9.65 o
   4  -1  11        0.13        4.62      3.76 o
   5  -1  11        0.55        6.10      3.55 o
   6  -1  11        2.54        6.97      4.29 o
   7  -1  11       91.80      117.88     17.14 o
   8  -1  11      114.72      105.59     13.85 o
   9  -1  11       15.09       33.15      6.50 o
 -11   0  11        2.91        6.29      3.70 o
 -10   0  11       12.49       13.30      5.25 o
  -9   0  11        0.11        8.45      3.98 o
  -8   0  11      117.07      115.84      7.06 o
  -7   0  11      153.32      131.93      9.40 o
  -6   0  11      126.53      148.84     10.70 o
  -5   0  11      424.92      544.78     49.97 o
  -4   0  11      693.73      777.73     31.70 o
  -3   0  11        3.28        8.86      4.35 o
  -2   0  11      124.19      107.72      7.43 o
  -1   0  11     4438.36     4361.30    305.09 o
   0   0  11     2516.59     2348.29    185.76 o
   1   0  11      804.98      790.99     68.34 o
   2   0  11      783.51      854.72     44.34 o
   3   0  11      195.14      191.31     15.11 o
   4   0  11      102.21      151.96     10.98 o
   5   0  11      412.26      452.04     36.30 o
   6   0  11      274.63      317.50     16.86 o
   7   0  11        0.78        6.97      4.38 o
   8   0  11       62.10       64.05      7.55 o
   9   0  11       17.75       35.64      7.20 o
 -11   1  11        7.77       11.71     15.25 o
 -10   1  11        1.04        6.42      3.20 o
  -9   1  11      202.09      204.35     14.93 o
  -8   1  11      180.38      198.00     22.78 o
  -7   1  11      655.33      668.31     61.75 o
  -6   1  11      692.39      746.59     36.91 o
  -5   1  11        3.50        8.03      4.23 o
  -4   1  11      285.80      336.94     30.58 o
  -3   1  11      434.78      460.91     29.18 o
  -2   1  11       90.87      119.57      8.93 o
  -1   1  11     2152.96     2250.05    140.53 o
   0   1  11     1323.09     1321.47    112.82 o
   1   1  11      606.36      608.36    110.27 o
   2   1  11     1278.92     1381.67     69.52 o
   3   1  11      343.50      356.71     20.04 o
   4   1  11      378.91      330.54     20.11 o
   5   1  11      456.69      419.68     60.08 o
   6   1  11      253.75      272.76     14.23 o
   7   1  11       17.28       13.91      5.97 o
   8   1  11        4.62        9.67      6.45 o
 -11   2  11       22.32       22.17      8.10 o
 -10   2  11      149.61      129.55     17.24 o
  -9   2  11      420.85      412.81     64.91 o
  -8   2  11      476.57      605.53     38.80 o
  -7   2  11     1037.15     1220.95    106.80 o
  -6   2  11      274.09      307.20     28.73 o
  -5   2  11      214.86      187.12      8.87 o
  -4   2  11       27.76       36.59      4.87 o
  -3   2  11        3.34        5.19      2.33 o
  -2   2  11       15.29        9.71      7.99 o
  -1   2  11       69.41       76.35      6.47 o
   0   2  11      126.53      149.70      7.59 o
   1   2  11      181.69      168.03     10.57 o
   2   2  11      216.09      152.28      9.00 o
   3   2  11      423.10      359.84     22.61 o
   4   2  11      229.27      245.13     19.48 o
   5   2  11      215.81      210.03     14.19 o
   6   2  11       73.50       91.02      7.54 o
   7   2  11       52.66       57.50     10.89 o
   8   2  11      103.29      129.09     34.45 o
 -11   3  11        4.73        7.75      4.27 o
 -10   3  11       28.51       22.12      7.97 o
  -9   3  11      137.28      146.65     18.50 o
  -8   3  11      695.07      712.99     55.34 o
  -7   3  11        0.78        7.23      3.99 o
  -6   3  11      126.13      127.00      7.46 o
  -5   3  11      512.67      529.17     31.93 o
  -4   3  11      813.10      851.02     33.79 o
  -3   3  11        1.78        4.06      2.09 o
  -2   3  11        8.26       13.87      3.96 o
  -1   3  11        2.33        4.84      2.33 o
   0   3  11      476.01      468.68     21.19 o
   1   3  11      377.31      380.36     20.32 o
   2   3  11        0.14        8.49      5.75 o
   3   3  11      453.19      531.31     29.73 o
   4   3  11      289.08      345.47     27.15 o
   5   3  11       20.72       26.17      5.47 o
   6   3  11        2.92       10.88      5.50 o
   7   3  11        2.22       14.54      5.27 o
   8   3  11       22.60       22.51     11.29 o
 -11   4  11      179.74      195.06     21.71 o
 -10   4  11      122.76      155.85     12.08 o
  -9   4  11       74.86       86.25     30.54 o
  -8   4  11       45.00       45.51     18.33 o
  -7   4  11      274.30      303.87     12.99 o
  -6   4  11      153.31      155.35     11.77 o
  -5   4  11      463.63      519.73     23.84 o
  -4   4  11     1565.40     1596.17     71.52 o
  -3   4  11     1965.82     2034.82     97.30 o
  -2   4  11     2911.64     2937.16    128.60 o
  -1   4  11      289.71      246.78     12.41 o
   0   4  11     1064.62     1122.50     77.85 o
   1   4  11     1913.55     1808.00    124.53 o
   2   4  11      335.25      318.35     17.86 o
   3   4  11       13.69       29.86      7.41 o
   4   4  11        6.20       10.38      5.65 o
   5   4  11       14.56       10.57      5.92 o
   6   4  11        0.00        6.77      3.63 o
   7   4  11        0.30        9.56      5.14 o
 -11   5  11      273.05      278.69     28.59 o
 -10   5  11      351.92      405.65     35.18 o
  -9   5  11       90.72      111.77      9.40 o
  -8   5  11     1215.56     1399.93    108.90 o
  -7   5  11       62.50       61.82      8.70 o
  -6   5  11       55.03       69.71     20.88 o
  -5   5  11       37.38       40.21      8.72 o
  -4   5  11      143.70      147.43     11.89 o
  -3   5  11      596.92      530.43     24.36 o
  -2   5  11      711.54      648.58     36.83 o
  -1   5  11     1327.32     1341.67     65.89 o
   0   5  11     1378.45     1268.47     69.57 o
   1   5  11      854.91      834.59     47.72 o
   2   5  11      287.00      286.77     18.57 o
   3   5  11      128.09      158.59     18.71 o
   4   5  11      230.17      230.41     14.75 o
   5   5  11        5.60        9.18      4.85 o
   6   5  11        3.13       10.35      5.99 o
   7   5  11        1.67       17.67     13.72 o
 -11   6  11      145.23       83.69     32.20 o
 -10   6  11      383.34      489.91     40.45 o
  -9   6  11       63.95       51.61     12.16 o
  -8   6  11      599.93      624.66     59.02 o
  -7   6  11        7.40       11.17      5.12 o
  -6   6  11       73.32       58.95     19.27 o
  -5   6  11      359.57      371.74     22.39 o
  -4   6  11      560.92      616.18     24.18 o
  -3   6  11       62.53       70.65      6.49 o
  -2   6  11     1560.79     1596.66     75.50 o
  -1   6  11      978.14      964.33     42.95 o
   0   6  11      240.18      222.60     15.29 o
   1   6  11       96.05       68.46     11.32 o
   2   6  11        2.03       14.22      7.19 o
   3   6  11      129.22      135.50     11.24 o
   4   6  11      281.07      249.24     18.83 o
   5   6  11      117.37      133.99     18.29 o
   6   6  11        5.02       14.64     13.01 o
 -11   7  11      121.92       50.24     23.98 o
 -10   7  11       98.60      107.02     14.44 o
  -9   7  11      100.58       88.98     12.40 o
  -8   7  11       26.86       35.48     15.34 o
  -7   7  11       13.50       14.68      6.16 o
  -6   7  11      810.20      839.64     74.50 o
  -5   7  11      763.89      769.82     59.38 o
  -4   7  11      492.59      517.22     23.23 o
  -3   7  11       60.00       60.42     12.96 o
  -2   7  11       17.08       17.05      5.74 o
  -1   7  11       20.82       12.73      4.86 o
   0   7  11        1.67        8.99      4.50 o
   1   7  11       10.66        9.97      4.01 o
   2   7  11      187.08      165.86     12.41 o
   3   7  11       53.92       41.31      9.37 o
   4   7  11      270.15      259.08     24.28 o
   5   7  11      163.05      112.47     13.15 o
 -11   8  11        1.98        9.95      5.45 o
 -10   8  11        3.55        9.85      5.22 o
  -9   8  11        2.64       12.72      8.07 o
  -8   8  11       94.99       75.86     11.02 o
  -7   8  11       28.89       24.73      8.19 o
  -6   8  11      808.64      757.95     53.56 o
  -5   8  11     1352.16     1420.13     91.21 o
  -4   8  11      865.04     1029.84     37.55 o
  -3   8  11     1953.11     2155.81    111.73 o
  -2   8  11     1055.71     1047.04    122.65 o
  -1   8  11        2.72        6.22      3.13 o
   0   8  11        7.89       13.32      5.70 o
   1   8  11        4.24        9.39      4.43 o
   2   8  11       21.92       23.55      6.68 o
   3   8  11        4.80        8.14      4.32 o
   4   8  11       36.01       29.72     11.61 o
 -11   9  11        9.76        6.59      3.75 o
 -10   9  11        6.93       26.89     24.60 o
  -9   9  11       62.88       69.15     10.50 o
  -8   9  11       32.17       26.38      9.60 o
  -7   9  11      139.38      111.38      5.89 o
  -6   9  11      975.18      984.35     73.68 o
  -5   9  11      671.32      721.28     53.87 o
  -4   9  11      216.38      237.39     22.93 o
  -3   9  11      522.32      562.48     32.21 o
  -2   9  11      257.60      253.56     16.60 o
  -1   9  11      287.34      307.57     44.25 o
   0   9  11      175.11      185.60     10.75 o
   1   9  11      123.59      142.43     12.97 o
   2   9  11       27.58       26.78      6.86 o
   3   9  11       18.26       12.58      6.29 o
   4   9  11        3.83        9.05      6.23 o
 -10  10  11        6.49       15.02      7.54 o
  -9  10  11      112.11      112.35     13.15 o
  -8  10  11      285.76      286.52     23.05 o
  -7  10  11       33.59       36.83      7.36 o
  -6  10  11      184.15      162.83     12.15 o
  -5  10  11        9.04        8.09      3.56 o
  -4  10  11       74.72       68.08     11.47 o
  -3  10  11       79.04       82.07     14.89 o
  -2  10  11       31.21       29.04      5.13 o
  -1  10  11        5.98        8.01      4.52 o
   0  10  11      122.26      103.11     10.88 o
   1  10  11      236.79      200.88     23.05 o
   2  10  11       75.78       68.29     13.38 o
   3  10  11       30.21       27.39      8.71 o
 -10  11  11        0.21        8.12      4.55 o
  -9  11  11      146.14      131.78     22.44 o
  -8  11  11      685.52      671.01     57.18 o
  -7  11  11      902.02      853.12     63.28 o
  -6  11  11      204.87      186.89     16.57 o
  -5  11  11        6.22        9.11      3.72 o
  -4  11  11       59.51       57.59      4.97 o
  -3  11  11       11.77       12.96      4.18 o
  -2  11  11       18.19       12.12      4.76 o
  -1  11  11        0.08       13.98      5.83 o
   0  11  11      121.53      108.44     13.07 o
   1  11  11      150.74      127.15     16.74 o
   2  11  11       71.41       53.53      9.19 o
  -9  12  11       63.36       27.05     17.84 o
  -8  12  11      334.39      481.35     67.63 o
  -7  12  11      245.93      220.08     16.60 o
  -6  12  11       58.07       35.09      8.02 o
  -5  12  11       44.70       40.92      7.82 o
  -4  12  11       62.06       53.18      4.53 o
  -3  12  11        1.23        8.33      4.67 o
  -2  12  11      146.25      141.39     11.95 o
  -1  12  11       71.28       70.96     10.78 o
   0  12  11        5.22        8.05      4.39 o
  -8  13  11       35.63       24.10     15.84 o
  -7  13  11       38.44       26.73      8.31 o
  -6  13  11       63.23       79.56     11.45 o
  -5  13  11       30.04       41.45      7.03 o
  -4  13  11        0.66        3.79      3.53 o
  -3  13  11       60.75       58.91     10.84 o
  -2  13  11      111.94       85.12      9.12 o
   1 -14  12        0.14       19.71      8.10 o
   2 -14  12        6.28       19.48      7.80 o
   3 -14  12       28.33       20.77      8.03 o
   4 -14  12        0.52       10.50      5.43 o
   5 -14  12        0.75       10.53      5.71 o
  -1 -13  12       31.12       23.11      9.94 o
   0 -13  12       21.30       34.65      9.61 o
   1 -13  12       13.52        9.32      5.02 o
   2 -13  12        6.18        6.97      3.78 o
   3 -13  12       17.88       17.09      6.20 o
   4 -13  12        3.52       11.16      4.72 o
   5 -13  12        0.28       11.12      6.79 o
   6 -13  12        2.03        9.03      4.92 o
   7 -13  12       35.63       18.05      6.60 o
  -3 -12  12       14.18       14.58      6.82 o
  -2 -12  12        0.24       12.42      5.90 o
  -1 -12  12       33.55       26.55      7.62 o
   0 -12  12      183.45      199.84     35.05 o
   1 -12  12      156.24      147.28     12.33 o
   2 -12  12       11.04       11.55      5.33 o
   3 -12  12       28.02       19.60      6.98 o
   4 -12  12        8.13       10.11      5.29 o
   5 -12  12       32.77       15.23      6.89 o
   6 -12  12        1.05        7.77      4.16 o
   7 -12  12       11.23       10.34      5.20 o
   8 -12  12       15.99        7.39      6.98 o
  -4 -11  12       13.56       18.48      5.82 o
  -3 -11  12       55.60       62.34      7.93 o
  -2 -11  12       82.53       80.17     25.89 o
  -1 -11  12       75.28       64.75      8.62 o
   0 -11  12      142.76      125.65     27.36 o
   1 -11  12      166.60      168.40     21.24 o
   2 -11  12      218.16      222.19     39.68 o
   3 -11  12       38.88       37.53      7.79 o
   4 -11  12        5.10       12.47      5.20 o
   5 -11  12       64.97       50.26     13.64 o
   6 -11  12       25.19       55.19     29.89 o
   7 -11  12       49.16       38.66      9.21 o
   8 -11  12       11.23       16.49     13.68 o
  -5 -10  12       21.60       22.58      6.61 o
  -4 -10  12        3.54       12.08      6.16 o
  -3 -10  12        7.50        9.25      4.13 o
  -2 -10  12        9.81       18.19      6.03 o
  -1 -10  12        3.00        8.18      4.35 o
   0 -10  12       14.89       30.79      7.97 o
   1 -10  12       75.34       61.32     14.59 o
   2 -10  12      238.04      257.81     34.13 o
   3 -10  12      145.98      159.05     15.80 o
   4 -10  12      137.01      158.16     10.62 o
   5 -10  12       71.40       82.48      7.47 o
   6 -10  12      313.56      280.53     16.91 o
   7 -10  12      118.14       84.40     13.64 o
   8 -10  12       52.90       36.15      7.69 o
   9 -10  12        0.52        9.30      7.93 o
  -6  -9  12        0.17       10.83      5.84 o
  -5  -9  12       19.76       21.36      6.94 o
  -4  -9  12      278.00      298.30     21.85 o
  -3  -9  12      232.68      229.33     39.26 o
  -2  -9  12      770.83      778.45     91.34 o
  -1  -9  12       11.24       15.88      5.97 o
   0  -9  12       15.51       21.31      7.03 o
   1  -9  12        0.02        6.06      3.20 o
   2  -9  12       13.74       13.62      5.38 o
   3  -9  12       44.53       41.53      8.24 o
   4  -9  12      460.38      428.84     42.43 o
   5  -9  12       69.91       62.65     11.27 o
   6  -9  12      188.04      234.00     14.38 o
   7  -9  12       68.44       59.21      8.18 o
   8  -9  12       58.91       86.05     12.73 o
   9  -9  12       19.27       23.44     11.47 o
  -6  -8  12       41.12       36.33      8.33 o
  -5  -8  12       46.58       34.19      6.13 o
  -4  -8  12      317.54      348.23     18.18 o
  -3  -8  12      271.73      275.46     33.78 o
  -2  -8  12        1.62        7.34      4.02 o
  -1  -8  12      132.39      135.51     27.51 o
   0  -8  12       41.02       51.71      6.56 o
   1  -8  12        2.67       12.92      5.55 o
   2  -8  12      246.05      252.86     17.07 o
   3  -8  12       79.51       78.56      7.51 o
   4  -8  12       70.73       73.65      8.43 o
   5  -8  12       78.53       91.85      9.22 o
   6  -8  12      148.77      157.72     14.55 o
   7  -8  12       28.53       24.56      6.71 o
   8  -8  12        0.49        5.58      3.98 o
   9  -8  12        0.71       14.20      9.11 o
  -7  -7  12        2.01       10.61      5.15 o
  -6  -7  12       12.95       23.14      6.43 o
  -5  -7  12       16.62       16.57      6.25 o
  -4  -7  12       87.06       77.67      7.23 o
  -3  -7  12     2438.43     2707.21    348.05 o
  -2  -7  12      975.12     1034.80     87.46 o
  -1  -7  12      404.83      424.80     48.00 o
   0  -7  12       16.62        8.56      3.86 o
   1  -7  12       12.13       15.76      8.01 o
   2  -7  12      218.96      221.47     20.77 o
   3  -7  12      299.23      283.08     13.55 o
   4  -7  12      840.84      920.14     49.94 o
   5  -7  12        7.78       16.44      7.43 o
   6  -7  12      114.03       97.00      7.48 o
   7  -7  12       41.24       45.18      6.09 o
   8  -7  12      158.46      192.13     15.60 o
   9  -7  12       64.54       63.00      8.11 o
  -8  -6  12        9.91        6.70      4.45 o
  -7  -6  12       51.13       43.67      8.85 o
  -6  -6  12       78.85       80.23      8.66 o
  -5  -6  12        7.47        9.16      3.85 o
  -4  -6  12       11.81        6.40      3.32 o
  -3  -6  12      996.56     1153.29    109.54 o
  -2  -6  12     1023.94     1094.91    117.10 o
  -1  -6  12       36.70       37.59      5.97 o
   0  -6  12       34.68       42.87      9.62 o
   1  -6  12        0.81        7.15      3.94 o
   2  -6  12      776.46      817.14     35.90 o
   3  -6  12     1465.49     1529.82     62.66 o
   4  -6  12     1397.57     1445.32     90.43 o
   5  -6  12       25.95       37.66     23.61 o
   6  -6  12       32.26       38.34      3.57 o
   7  -6  12       75.27       70.31      6.36 o
   8  -6  12       49.21       48.70      6.29 o
   9  -6  12       54.44       55.93      6.09 o
  -8  -5  12      159.25      153.37      9.95 o
  -7  -5  12      378.27      447.23     47.55 o
  -6  -5  12       54.41       64.34      7.00 o
  -5  -5  12       40.95       51.75      7.93 o
  -4  -5  12       79.44       66.38      7.02 o
  -3  -5  12       89.72       70.38      6.59 o
  -2  -5  12        7.66       14.09      6.56 o
  -1  -5  12      446.00      439.52     17.55 o
   0  -5  12       16.22       41.43     13.68 o
   1  -5  12        7.41        7.41      4.05 o
   2  -5  12      651.08      756.12     33.77 o
   3  -5  12     1886.45     1911.47    113.03 o
   4  -5  12     1973.56     2067.60    137.30 o
   5  -5  12        3.70        7.04      5.25 o
   6  -5  12      223.28      201.49     16.02 o
   7  -5  12       11.95       11.30      4.45 o
   8  -5  12        6.24       12.62      5.33 o
   9  -5  12       99.18       94.75      8.25 o
  -9  -4  12        0.71        6.27      3.19 o
  -8  -4  12      197.91      207.45     12.24 o
  -7  -4  12      229.77      266.66     21.14 o
  -6  -4  12      162.35      162.58     10.67 o
  -5  -4  12      111.42      132.56      8.95 o
  -4  -4  12      245.99      241.24     10.99 o
  -3  -4  12       16.90       16.52      9.56 o
  -2  -4  12      464.62      465.45     20.34 o
  -1  -4  12     2152.60     2330.74    122.31 o
   0  -4  12      943.43     1017.34     80.39 o
   1  -4  12      431.44      549.05     43.50 o
   2  -4  12       76.70       80.05     13.76 o
   3  -4  12      779.97      894.19     40.10 o
   4  -4  12      198.81      197.63     14.90 o
   5  -4  12       53.03       78.15     17.00 o
   6  -4  12      169.07      202.87      6.92 o
   7  -4  12       92.35      115.16      7.06 o
   8  -4  12       53.08       52.22      4.97 o
   9  -4  12      143.37      155.67      9.30 o
  -9  -3  12        5.88       10.45      5.29 o
  -8  -3  12       56.58       44.70     12.09 o
  -7  -3  12      378.62      440.09     18.41 o
  -6  -3  12      256.78      284.70     15.81 o
  -5  -3  12       47.10       47.46      7.00 o
  -4  -3  12       12.85       13.86      5.63 o
  -3  -3  12       10.94       10.18      4.72 o
  -2  -3  12      303.54      278.43     15.09 o
  -1  -3  12     4973.01     4839.96    304.97 o
   0  -3  12     1484.29     1676.93    113.42 o
   1  -3  12      570.92      583.09     21.28 o
   2  -3  12       86.41      111.97     14.66 o
   3  -3  12       40.02       20.12      9.38 o
   4  -3  12      322.40      250.06     16.44 o
   5  -3  12       64.69       75.85      8.88 o
   6  -3  12        0.12        4.90      3.78 o
   7  -3  12       74.55       77.62      6.85 o
   8  -3  12       51.40       63.33      5.74 o
   9  -3  12      108.03      105.40      9.37 o
 -10  -2  12       27.41       19.12      7.58 o
  -9  -2  12       24.73       21.08      5.63 o
  -8  -2  12       47.01       44.14      5.85 o
  -7  -2  12       94.29       90.99      6.97 o
  -6  -2  12      158.42      177.90      9.29 o
  -5  -2  12      126.85      129.21     14.31 o
  -4  -2  12      413.07      411.33     15.89 o
  -3  -2  12       78.67       71.77      8.54 o
  -2  -2  12     1134.06     1142.83     50.76 o
  -1  -2  12      857.51      890.04     40.02 o
   0  -2  12     4143.45     4097.05    368.23 o
   1  -2  12     3229.25     3100.67   1281.18 o
   2  -2  12        4.27       10.25      7.88 o
   3  -2  12     1587.80     1588.64     78.90 o
   4  -2  12       73.33       53.28      9.37 o
   5  -2  12      197.34      178.17      8.39 o
   6  -2  12       67.95       74.66      6.22 o
   7  -2  12        6.69        6.95      5.62 o
   8  -2  12       20.60       28.41      9.99 o
   9  -2  12       16.19        6.98      5.29 o
 -10  -1  12        6.15        9.80      5.18 o
  -9  -1  12        3.46        5.80      2.86 o
  -8  -1  12      120.22      124.20     10.71 o
  -7  -1  12      126.96      137.59      8.50 o
  -6  -1  12      514.62      517.88     33.77 o
  -5  -1  12      286.49      306.83     33.33 o
  -4  -1  12       14.13       25.55      8.97 o
  -3  -1  12      208.83      230.60     11.35 o
  -2  -1  12      422.84      529.95     45.94 o
  -1  -1  12      485.35      480.19     19.49 o
   0  -1  12     4573.92     4509.39    316.21 o
   1  -1  12     2775.80     2799.23    330.81 o
   2  -1  12       75.77       68.18      8.11 o
   3  -1  12       32.62       48.91      9.51 o
   4  -1  12        2.31        5.38      2.97 o
   5  -1  12      330.67      387.28     16.65 o
   6  -1  12      540.65      621.75     29.73 o
   7  -1  12      257.47      285.16     20.14 o
   8  -1  12        8.62        7.13      4.46 o
   9  -1  12        9.41        8.58      5.90 o
 -10   0  12        6.63        8.88      4.73 o
  -9   0  12       36.19       34.18      5.40 o
  -8   0  12       75.36       90.83      7.14 o
  -7   0  12       72.40       99.50      7.79 o
  -6   0  12      430.98      459.32     54.32 o
  -5   0  12     1182.56     1273.02     91.58 o
  -4   0  12       37.44       33.00      6.63 o
  -3   0  12      209.09      210.69     10.45 o
  -2   0  12      110.16      117.91      6.47 o
  -1   0  12      216.77      214.00     14.22 o
   0   0  12      893.44      867.94     98.55 o
   1   0  12      512.82      551.50     87.18 o
   2   0  12       59.73       48.34      5.95 o
   3   0  12       13.23        9.79      3.65 o
   4   0  12        7.79        5.34      3.66 o
   5   0  12      252.96      283.39     15.81 o
   6   0  12      661.37      785.03     37.91 o
   7   0  12      391.03      446.23     30.08 o
   8   0  12        2.15        8.55      6.88 o
 -11   1  12       27.96       25.32     11.47 o
 -10   1  12       21.15       18.10      7.36 o
  -9   1  12      106.40       92.54      7.02 o
  -8   1  12       47.20       51.59      4.39 o
  -7   1  12       15.60        8.05      3.11 o
  -6   1  12      569.60      635.55     54.81 o
  -5   1  12      981.63      958.67    104.45 o
  -4   1  12      401.73      390.25     18.63 o
  -3   1  12       51.55       42.65      5.20 o
  -2   1  12      343.69      365.96     20.78 o
  -1   1  12       74.03       65.19     11.07 o
   0   1  12       14.94       10.56      4.24 o
   1   1  12       41.63       32.57     10.70 o
   2   1  12       41.96       36.31      5.32 o
   3   1  12      257.93      277.77     18.33 o
   4   1  12        8.67        6.32      4.97 o
   5   1  12      293.67      288.28     26.02 o
   6   1  12      493.26      527.40     59.94 o
   7   1  12      172.55      230.97     27.42 o
   8   1  12       63.95       67.05      8.95 o
 -11   2  12        0.92       16.33     11.26 o
 -10   2  12       29.52       30.49     10.44 o
  -9   2  12       11.37       14.13      5.94 o
  -8   2  12       19.43       22.38      5.54 o
  -7   2  12       26.65       29.91     11.06 o
  -6   2  12        5.78        8.82      4.65 o
  -5   2  12      672.53      767.39     37.16 o
  -4   2  12      643.87      665.15     24.49 o
  -3   2  12      467.46      485.10     20.68 o
  -2   2  12      189.35      138.97     20.19 o
  -1   2  12        7.73        7.83      3.98 o
   0   2  12     1987.66     2030.87    226.79 o
   1   2  12      806.52      784.31     45.86 o
   2   2  12      842.06      958.23     83.73 o
   3   2  12      121.82      126.87      7.82 o
   4   2  12       15.43       27.49      7.93 o
   5   2  12      141.65      138.67      9.77 o
   6   2  12       57.48       61.46      8.92 o
   7   2  12        0.66        7.46      3.74 o
   8   2  12        4.41        8.74      7.07 o
 -11   3  12       50.31       49.74     10.10 o
 -10   3  12        1.72       10.14      4.93 o
  -9   3  12       14.23       10.48      5.42 o
  -8   3  12      716.51      770.21    110.94 o
  -7   3  12      472.21      482.14     31.33 o
  -6   3  12      424.77      424.67     21.63 o
  -5   3  12       57.92       46.08      7.61 o
  -4   3  12        1.91        5.12      2.81 o
  -3   3  12      287.56      299.81     17.51 o
  -2   3  12      732.43      698.46     73.55 o
  -1   3  12      105.03      108.77     14.67 o
   0   3  12      170.62      147.30     10.02 o
   1   3  12      646.47      707.48     30.86 o
   2   3  12     1975.32     1773.60     82.94 o
   3   3  12      508.29      478.35     29.94 o
   4   3  12       46.33       41.55      7.62 o
   5   3  12      128.50      124.01     14.65 o
   6   3  12        0.38       10.61      5.42 o
   7   3  12        6.20       11.39      6.15 o
 -11   4  12        0.27       12.15      7.01 o
 -10   4  12        0.56       10.18      5.29 o
  -9   4  12       92.44      113.15     22.07 o
  -8   4  12      102.21      114.34     16.98 o
  -7   4  12        7.82       10.80      4.02 o
  -6   4  12      192.09      211.42     10.34 o
  -5   4  12     1044.45     1058.76     72.53 o
  -4   4  12      221.65      249.09     10.52 o
  -3   4  12       12.38       10.24      3.38 o
  -2   4  12       45.40       40.96      5.06 o
  -1   4  12      854.40      841.77     47.10 o
   0   4  12      115.56      111.87     10.89 o
   1   4  12       44.14       31.26      5.56 o
   2   4  12      971.17      993.43     57.06 o
   3   4  12      912.43      884.72     56.14 o
   4   4  12       76.61       69.37     16.78 o
   5   4  12       11.64        9.64      6.83 o
   6   4  12        9.26        9.05      5.06 o
   7   4  12        9.33       13.13      8.28 o
 -11   5  12       15.12       11.97      6.75 o
 -10   5  12       75.99       72.85     16.19 o
  -9   5  12      234.13      256.63     14.22 o
  -8   5  12       19.84       27.53      9.58 o
  -7   5  12       10.52       15.15      6.33 o
  -6   5  12      130.70      133.58     14.33 o
  -5   5  12      190.55      193.55     12.06 o
  -4   5  12     1025.08     1083.33     49.07 o
  -3   5  12      881.39      946.61     46.45 o
  -2   5  12       30.83       34.22      5.19 o
  -1   5  12      198.05      176.45     10.55 o
   0   5  12        0.72        6.30      3.38 o
   1   5  12       42.81       38.17     11.21 o
   2   5  12        3.89        7.67      4.23 o
   3   5  12       41.87       28.49     15.40 o
   4   5  12       30.85       28.63     11.16 o
   5   5  12       42.47       44.49      9.35 o
   6   5  12        5.37       10.18      5.48 o
 -11   6  12       69.47       61.08     11.46 o
 -10   6  12        6.44        9.01      4.72 o
  -9   6  12        3.12        9.82      4.77 o
  -8   6  12       74.59       78.93     11.99 o
  -7   6  12       38.20       16.43      7.21 o
  -6   6  12        2.52       14.76      6.30 o
  -5   6  12      741.44      783.48     36.31 o
  -4   6  12     1436.80     1560.44     89.76 o
  -3   6  12     1443.31     1473.10    121.84 o
  -2   6  12      238.46      217.95     12.10 o
  -1   6  12       39.40       25.44      5.71 o
   0   6  12       88.06       78.44      6.85 o
   1   6  12       52.96       45.99      7.57 o
   2   6  12      181.73      219.83     25.78 o
   3   6  12        0.13       10.75      5.27 o
   4   6  12       25.45       21.29      5.97 o
   5   6  12       13.69       13.62      5.72 o
   6   6  12        1.56       12.93     10.20 o
 -11   7  12       38.41       23.23      8.32 o
 -10   7  12       54.24       58.39     10.34 o
  -9   7  12       64.03       54.54     24.25 o
  -8   7  12        5.54        8.68      4.80 o
  -7   7  12        7.12       10.35      4.69 o
  -6   7  12        4.31       10.85      5.41 o
  -5   7  12      612.96      656.28     42.38 o
  -4   7  12      917.26      979.09     85.48 o
  -3   7  12     1066.03     1150.30     71.45 o
  -2   7  12      276.11      282.99     13.47 o
  -1   7  12       42.45       46.19      5.96 o
   0   7  12       40.49       35.89      7.96 o
   1   7  12       29.78       38.47      6.68 o
   2   7  12      119.00      124.13     42.09 o
   3   7  12      142.68      144.39     12.10 o
   4   7  12       49.44       46.71     11.27 o
   5   7  12        1.06       10.47      5.84 o
 -11   8  12       29.80       16.96      7.06 o
 -10   8  12       33.53       37.19     11.92 o
  -9   8  12       50.85       47.21     10.39 o
  -8   8  12       51.90       59.76     11.70 o
  -7   8  12        6.00       13.36      6.19 o
  -6   8  12        0.81        5.41      2.53 o
  -5   8  12       96.67       82.10      7.69 o
  -4   8  12       50.16       54.55      5.55 o
  -3   8  12      138.50      157.49      9.61 o
  -2   8  12       27.74       36.33      8.43 o
  -1   8  12      168.25      161.07     16.85 o
   0   8  12        0.49        7.73      3.93 o
   1   8  12       18.58       33.69     10.77 o
   2   8  12      162.54      166.04     13.25 o
   3   8  12      201.30      217.94     27.10 o
   4   8  12      103.18       67.16     15.89 o
 -10   9  12        1.87       15.81      8.61 o
  -9   9  12        5.73       13.81      6.65 o
  -8   9  12      113.89      126.07     13.27 o
  -7   9  12      351.65      405.79     27.59 o
  -6   9  12      105.06      114.32     10.24 o
  -5   9  12       85.36       97.73      9.51 o
  -4   9  12      172.61      216.61     26.25 o
  -3   9  12      966.08     1011.94     87.78 o
  -2   9  12      415.83      433.00     40.27 o
  -1   9  12        2.19       10.50      6.49 o
   0   9  12       10.12       16.57      6.56 o
   1   9  12       45.45       43.68      7.71 o
   2   9  12       57.23       56.46     11.66 o
   3   9  12       49.53       39.94      9.56 o
 -10  10  12       18.46       16.61      7.79 o
  -9  10  12        0.23       16.24      9.24 o
  -8  10  12      442.73      399.39     55.67 o
  -7  10  12     1011.34      975.68     87.34 o
  -6  10  12      583.05      570.74     37.39 o
  -5  10  12       32.09       29.59      4.65 o
  -4  10  12        7.81        9.40      3.47 o
  -3  10  12        2.36        6.73      3.71 o
  -2  10  12       56.51       52.46      9.11 o
  -1  10  12       48.32       66.76      7.56 o
   0  10  12       38.75       41.77      7.08 o
   1  10  12        0.00        8.93      4.64 o
   2  10  12       14.37       17.32      7.74 o
  -9  11  12        9.90       11.63      5.52 o
  -8  11  12       23.87       22.20      7.39 o
  -7  11  12      124.93      115.61     10.23 o
  -6  11  12      300.09      327.37     26.07 o
  -5  11  12       65.64       72.44      5.94 o
  -4  11  12       48.99       57.36     15.56 o
  -3  11  12       13.28       10.12      4.06 o
  -2  11  12      224.20      216.61     16.87 o
  -1  11  12      415.91      393.56     22.62 o
   0  11  12      118.25       93.69     13.73 o
   1  11  12        5.22       12.14      5.86 o
  -9  12  12       69.28       22.13     16.26 o
  -8  12  12       34.12       29.99     21.44 o
  -7  12  12        7.99        9.97      5.58 o
  -6  12  12        8.22        6.60      2.83 o
  -5  12  12        0.78        5.34      6.33 o
  -4  12  12      167.39      155.06      7.67 o
  -3  12  12        2.71       10.20      4.77 o
  -2  12  12      102.72       92.65      9.31 o
  -1  12  12      222.82      213.87     16.76 o
   0  12  12      164.35      161.87     31.82 o
  -7  13  12       13.08       26.19     12.12 o
  -6  13  12        7.95       10.15      5.16 o
  -5  13  12        2.51        5.08      5.12 o
  -4  13  12       16.68       14.53      3.54 o
  -3  13  12       14.74       11.94      3.92 o
   2 -14  13       55.70       19.63     13.75 o
   3 -14  13        3.12       13.40      6.86 o
   4 -14  13        3.43       10.66      5.45 o
  -1 -13  13       10.41       15.89      9.94 o
   0 -13  13       56.03       31.08      9.34 o
   1 -13  13      198.08      149.55     22.96 o
   2 -13  13       52.14       28.38      9.17 o
   3 -13  13       14.13       21.77      7.65 o
   4 -13  13        0.49       12.92      7.27 o
   5 -13  13       43.70       45.90      8.90 o
   6 -13  13      102.69       83.16     16.07 o
  -2 -12  13       44.97       36.14      8.31 o
  -1 -12  13        0.89        7.96      4.75 o
   0 -12  13        2.23       16.00      8.19 o
   1 -12  13       32.97       15.82      8.03 o
   2 -12  13        2.51       17.07      8.95 o
   3 -12  13        0.31        8.88      4.55 o
   4 -12  13       14.88       12.79      6.47 o
   5 -12  13       45.28       23.09      8.33 o
   6 -12  13       43.14       43.27     12.58 o
   7 -12  13       55.76       64.03     19.33 o
  -3 -11  13       16.46       13.56      5.41 o
  -2 -11  13        3.41       18.64      7.25 o
  -1 -11  13       48.38       30.73      7.26 o
   0 -11  13      244.46      272.42     47.62 o
   1 -11  13       62.27       38.84     14.10 o
   2 -11  13        0.23        8.49      4.53 o
   3 -11  13       34.76       13.75      8.37 o
   4 -11  13       81.23       63.10      8.65 o
   5 -11  13        5.19       17.84      6.10 o
   6 -11  13       54.50       51.45     13.63 o
   7 -11  13       60.82       66.19     11.40 o
   8 -11  13       22.68       21.25     16.44 o
  -4 -10  13       72.21       52.67     17.35 o
  -3 -10  13       46.10       54.99      8.36 o
  -2 -10  13      148.64      152.62     12.91 o
  -1 -10  13      120.76      118.45     17.02 o
   0 -10  13        8.12        9.40      4.87 o
   1 -10  13        3.15       14.10      5.99 o
   2 -10  13       69.78       65.62     10.13 o
   3 -10  13       27.89       37.41      9.87 o
   4 -10  13       21.37       23.44      6.05 o
   5 -10  13        8.32       10.95      5.22 o
   6 -10  13        6.08       17.34      9.42 o
   7 -10  13       51.58       57.04     11.26 o
   8 -10  13       27.12       14.93      9.07 o
  -5  -9  13        0.79       11.33      5.84 o
  -4  -9  13       14.46       18.60      6.55 o
  -3  -9  13       17.48       19.13      6.03 o
  -2  -9  13      130.84      119.68     17.27 o
  -1  -9  13       20.34       22.29      7.39 o
   0  -9  13        1.17        7.83      4.20 o
   1  -9  13      150.12      132.07     10.86 o
   2  -9  13      205.37      231.01     23.24 o
   3  -9  13      372.46      397.54     19.74 o
   4  -9  13      252.44      252.36     14.41 o
   5  -9  13       53.62       54.72     10.77 o
   6  -9  13       39.10       30.26     10.73 o
   7  -9  13        5.87        7.93      4.33 o
   8  -9  13        1.06        9.18      7.60 o
   9  -9  13       19.14       23.18      7.99 o
  -6  -8  13        1.20        9.19      5.61 o
  -5  -8  13       54.18       47.93      7.25 o
  -4  -8  13      122.56      110.75      8.39 o
  -3  -8  13       74.49       75.64     20.56 o
  -2  -8  13       24.50       19.38     10.42 o
  -1  -8  13       46.35       42.34      9.37 o
   0  -8  13        5.17       12.16      4.41 o
   1  -8  13        0.35        7.92      4.42 o
   2  -8  13        7.44       11.45      4.86 o
   3  -8  13      704.39      801.24     46.90 o
   4  -8  13     1071.38     1064.86     52.78 o
   5  -8  13      362.45      369.94     32.12 o
   6  -8  13       83.15       79.01     20.56 o
   7  -8  13        0.99        4.02      2.95 o
   8  -8  13       14.83       15.91      4.62 o
   9  -8  13        7.81       12.86      8.51 o
  -7  -7  13        0.19       10.58      5.54 o
  -6  -7  13       98.93      108.40     10.74 o
  -5  -7  13      520.86      522.80     31.94 o
  -4  -7  13     1273.86     1324.70     81.92 o
  -3  -7  13      119.27      118.62     18.20 o
  -2  -7  13        5.24        6.80      3.51 o
  -1  -7  13       85.70      100.40     11.53 o
   0  -7  13        0.42        9.39      4.76 o
   1  -7  13      194.12      216.53     20.72 o
   2  -7  13       81.36       67.58      7.94 o
   3  -7  13      119.59      114.08      8.85 o
   4  -7  13      702.60      787.83     42.26 o
   5  -7  13      514.16      587.93     42.75 o
   6  -7  13       11.62       13.83      7.20 o
   7  -7  13       56.99       55.70      4.20 o
   8  -7  13        0.23        6.32      3.57 o
   9  -7  13       10.26       14.22      7.71 o
  -8  -6  13        1.20        6.03      3.69 o
  -7  -6  13        3.64       21.30     13.67 o
  -6  -6  13      141.25      146.36     10.23 o
  -5  -6  13      135.39      132.13     10.70 o
  -4  -6  13       92.45      101.06      8.43 o
  -3  -6  13       15.74       16.37      5.81 o
  -2  -6  13      382.81      375.48     39.59 o
  -1  -6  13       62.64       64.11      7.96 o
   0  -6  13       87.60       98.99     18.30 o
   1  -6  13      405.91      436.02     40.27 o
   2  -6  13      282.68      319.83     16.67 o
   3  -6  13        8.11       15.50      7.76 o
   4  -6  13     1778.08     1833.93    120.61 o
   5  -6  13      380.87      429.92     32.59 o
   6  -6  13      211.44      178.52     21.40 o
   7  -6  13       97.12       87.73     21.96 o
   8  -6  13        0.83       10.63      8.39 o
   9  -6  13       20.12       30.36     14.83 o
  -8  -5  13        0.14        8.33      4.70 o
  -7  -5  13       10.00        9.59      4.55 o
  -6  -5  13       66.03       84.57      8.26 o
  -5  -5  13      246.94      275.43     51.52 o
  -4  -5  13        0.70        8.19      4.45 o
  -3  -5  13      117.88      105.45      9.55 o
  -2  -5  13      605.68      686.81     50.49 o
  -1  -5  13      164.06      160.67     13.67 o
   0  -5  13      276.83      264.60     34.15 o
   1  -5  13      950.58     1044.35     47.46 o
   2  -5  13      350.62      338.28     14.97 o
   3  -5  13       42.78       36.02     17.09 o
   4  -5  13      111.23      127.85     14.48 o
   5  -5  13       15.51        8.15      5.69 o
   6  -5  13       39.80       37.45     10.56 o
   7  -5  13      124.19       97.37     12.87 o
   8  -5  13        3.96        3.99      2.59 o
   9  -5  13       11.51        6.96      4.88 o
  -9  -4  13       32.87       22.54      6.80 o
  -8  -4  13      103.53       85.19     11.67 o
  -7  -4  13      106.32       98.10      7.65 o
  -6  -4  13       61.59       81.26     12.00 o
  -5  -4  13      110.02      118.44     10.64 o
  -4  -4  13        0.51        7.66      4.20 o
  -3  -4  13      225.15      230.88     15.82 o
  -2  -4  13      121.77      126.82     13.42 o
  -1  -4  13      279.45      291.84     21.43 o
   0  -4  13     3148.25     3320.28    243.43 o
   1  -4  13     1576.65     1750.98    117.15 o
   2  -4  13      792.41      782.31     50.69 o
   3  -4  13      183.83      177.21     14.47 o
   4  -4  13      775.68      827.28     60.71 o
   5  -4  13      101.93      102.81     11.26 o
   6  -4  13       37.93       34.36     11.42 o
   7  -4  13      101.15      105.67      5.18 o
   8  -4  13       16.00       18.70      4.06 o
   9  -4  13        2.23        8.58      7.06 o
  -9  -3  13       59.61       53.62      7.00 o
  -8  -3  13      359.74      394.97     32.30 o
  -7  -3  13      216.70      254.44     22.06 o
  -6  -3  13        1.56       15.00      6.33 o
  -5  -3  13       67.85       63.63     10.84 o
  -4  -3  13      461.79      420.17     17.35 o
  -3  -3  13      103.06      106.60     18.67 o
  -2  -3  13      259.10      238.60     15.20 o
  -1  -3  13      256.04      303.19     15.63 o
   0  -3  13     2563.55     2712.68    182.87 o
   1  -3  13     1863.56     1955.86     81.30 o
   2  -3  13      473.57      520.45     37.03 o
   3  -3  13       71.76       58.90     11.75 o
   4  -3  13        0.65       18.59     14.60 o
   5  -3  13        5.44        7.37      5.53 o
   6  -3  13      177.93      204.83     15.67 o
   7  -3  13      440.36      500.55     21.68 o
   8  -3  13      101.70      105.70      7.76 o
   9  -3  13       16.66        6.91      5.30 o
  -9  -2  13       54.53       71.30     11.30 o
  -8  -2  13      321.93      354.69     30.97 o
  -7  -2  13      940.17     1080.52     50.15 o
  -6  -2  13      445.72      446.16     18.89 o
  -5  -2  13       62.56       66.27      6.25 o
  -4  -2  13      100.62      134.91     22.69 o
  -3  -2  13      877.10      902.79     62.88 o
  -2  -2  13     2454.27     2522.37    117.62 o
  -1  -2  13      888.75      839.25     34.78 o
   0  -2  13       78.27       68.55      6.19 o
   1  -2  13     1484.34     1626.80    147.49 o
   2  -2  13      354.39      329.21     30.50 o
   3  -2  13       57.75       68.17      9.30 o
   4  -2  13       74.59       59.23     15.95 o
   5  -2  13       13.16       14.46      7.39 o
   6  -2  13      188.52      179.42      7.83 o
   7  -2  13      536.73      617.53     28.68 o
   8  -2  13      144.77      160.04     13.50 o
   9  -2  13       29.38       29.64      9.89 o
 -10  -1  13        7.99       17.54      8.57 o
  -9  -1  13        1.54        6.44      4.77 o
  -8  -1  13        0.27        6.85      3.82 o
  -7  -1  13      170.34      188.80     16.08 o
  -6  -1  13       64.15       59.16      5.85 o
  -5  -1  13       15.28       24.37      5.59 o
  -4  -1  13       42.71       39.22      6.62 o
  -3  -1  13     1407.58     1524.43     71.69 o
  -2  -1  13     1768.11     1971.47    107.56 o
  -1  -1  13     5244.06     5112.09    381.11 o
   0  -1  13      838.19      682.97     61.78 o
   1  -1  13      168.43      175.21     22.74 o
   2  -1  13        0.76        4.83      3.50 o
   3  -1  13        0.92        6.30      4.67 o
   4  -1  13      646.44      654.19     52.60 o
   5  -1  13      646.50      705.56     35.39 o
   6  -1  13        9.16        9.87      5.92 o
   7  -1  13      452.25      609.95     44.69 o
   8  -1  13      110.01      130.33     10.77 o
 -10   0  13       29.89       15.99      6.20 o
  -9   0  13        2.90        8.34      3.79 o
  -8   0  13        9.61        9.63      4.00 o
  -7   0  13      171.82      164.77     23.27 o
  -6   0  13        0.22        6.13      3.15 o
  -5   0  13      286.98      308.41     39.40 o
  -4   0  13      239.70      266.92     16.86 o
  -3   0  13     1716.91     1946.89    114.84 o
  -2   0  13     1750.61     1704.24     79.37 o
  -1   0  13     2576.43     2472.41    189.18 o
   0   0  13      291.28      280.67     22.75 o
   1   0  13       70.71       85.56      6.52 o
   2   0  13       35.15       49.88      7.41 o
   3   0  13      713.38      695.20     33.22 o
   4   0  13     1418.28     1657.14     77.92 o
   5   0  13      383.73      393.80     21.61 o
   6   0  13        0.95        7.44      6.07 o
   7   0  13      148.50      177.64     11.82 o
   8   0  13       64.11       89.17      9.65 o
 -10   1  13       47.82       36.86      4.95 o
  -9   1  13       17.49       23.55      6.56 o
  -8   1  13       15.74       14.21      4.86 o
  -7   1  13       72.09       70.24      4.36 o
  -6   1  13       77.63       69.44      6.75 o
  -5   1  13     1047.66     1124.74     69.56 o
  -4   1  13       87.65       84.56      6.06 o
  -3   1  13     1163.58     1209.01     48.88 o
  -2   1  13      323.04      271.06     15.31 o
  -1   1  13       29.73       49.14      5.85 o
   0   1  13      427.44      395.32     78.95 o
   1   1  13        3.14       10.50      3.48 o
   2   1  13      303.58      282.88     12.31 o
   3   1  13      652.13      763.53     40.50 o
   4   1  13      529.19      617.95     35.88 o
   5   1  13      160.95      164.34     10.84 o
   6   1  13       21.44       30.87      8.32 o
   7   1  13       27.05       38.74      6.29 o
   8   1  13       17.48       19.81      9.15 o
 -11   2  13      144.15      166.60     26.95 o
 -10   2  13       70.10       93.24     11.54 o
  -9   2  13       25.79       18.15      6.92 o
  -8   2  13       60.37       65.88      8.00 o
  -7   2  13      455.13      550.11     39.45 o
  -6   2  13     1426.08     1580.30    150.78 o
  -5   2  13     1573.28     1568.62    111.53 o
  -4   2  13      499.38      552.44     18.62 o
  -3   2  13      183.59      182.76     10.35 o
  -2   2  13      192.26      206.59     13.63 o
  -1   2  13       14.81       19.74      6.72 o
   0   2  13      290.54      306.05     34.54 o
   1   2  13        0.48        3.50      2.15 o
   2   2  13      194.80      221.44     24.13 o
   3   2  13      363.85      401.79     18.95 o
   4   2  13      184.14      198.88     10.24 o
   5   2  13      157.36      170.78     10.31 o
   6   2  13        3.04       11.42      6.79 o
   7   2  13        0.15        7.27      6.02 o
 -11   3  13       16.07       17.25      8.50 o
 -10   3  13       49.27       41.71     10.02 o
  -9   3  13       22.31       20.95     12.24 o
  -8   3  13      108.59      117.21     16.19 o
  -7   3  13      269.00      279.94     11.90 o
  -6   3  13     1490.58     1542.79     71.67 o
  -5   3  13     2164.40     2186.84    108.14 o
  -4   3  13     1658.84     1727.11     88.86 o
  -3   3  13       65.77       68.20      5.00 o
  -2   3  13      312.90      350.54     51.29 o
  -1   3  13       28.47       24.13      9.86 o
   0   3  13      326.02      329.60     17.11 o
   1   3  13      701.20      721.95     28.24 o
   2   3  13      142.38      139.76      8.69 o
   3   3  13      388.63      390.67     22.45 o
   4   3  13      339.51      360.39     24.74 o
   5   3  13       54.65       56.58     10.26 o
   6   3  13        1.54       11.61      5.81 o
   7   3  13        9.19       11.23      8.19 o
 -11   4  13        0.08       15.41      6.35 o
 -10   4  13        1.78        7.98      4.60 o
  -9   4  13       18.68       21.04      5.91 o
  -8   4  13        7.08       25.69      9.46 o
  -7   4  13        2.82        8.03      3.74 o
  -6   4  13      269.78      310.11     13.27 o
  -5   4  13      602.40      602.20     28.41 o
  -4   4  13     2270.37     2396.31    110.60 o
  -3   4  13      557.09      608.00     38.53 o
  -2   4  13      587.07      728.03     81.10 o
  -1   4  13      384.97      378.97     25.62 o
   0   4  13     1268.90     1345.84     69.80 o
   1   4  13     2064.82     2272.51    167.02 o
   2   4  13      549.88      496.50     36.42 o
   3   4  13       50.83       35.64     13.55 o
   4   4  13       77.76       97.58     10.39 o
   5   4  13       11.06       19.44      6.66 o
   6   4  13        1.48        9.26      4.39 o
 -11   5  13       66.22       46.82     16.93 o
 -10   5  13      125.40      130.67     27.69 o
  -9   5  13       20.34       18.19      6.72 o
  -8   5  13       81.96       92.26     15.21 o
  -7   5  13       49.77       55.05     11.58 o
  -6   5  13        8.80       15.35      7.96 o
  -5   5  13        1.53        8.02      4.32 o
  -4   5  13      193.31      198.53     12.81 o
  -3   5  13      701.40      817.04     65.54 o
  -2   5  13      336.47      332.35     14.34 o
  -1   5  13        3.35        6.64      3.04 o
   0   5  13      124.28      138.17     10.86 o
   1   5  13      379.58      398.82     39.01 o
   2   5  13      555.02      579.00     38.52 o
   3   5  13      118.02      108.95      8.81 o
   4   5  13        7.06       18.02      8.85 o
   5   5  13        0.48       12.19      5.06 o
   6   5  13        6.74       19.70      8.89 o
 -11   6  13       65.00       41.54     16.71 o
 -10   6  13       50.31       44.02     10.74 o
  -9   6  13      440.60      489.33     39.63 o
  -8   6  13       42.72       51.94     10.82 o
  -7   6  13        3.33       14.34      6.84 o
  -6   6  13       12.15       10.38      5.15 o
  -5   6  13       29.25       27.50      7.59 o
  -4   6  13        0.02        5.40      3.12 o
  -3   6  13        5.02        6.96      3.13 o
  -2   6  13      140.27      133.20      6.38 o
  -1   6  13      620.04      640.84     38.77 o
   0   6  13        5.74        6.66      3.44 o
   1   6  13      211.05      212.33     13.55 o
   2   6  13      293.86      265.98     18.81 o
   3   6  13      192.92      171.27     13.78 o
   4   6  13      131.09      110.30     16.42 o
   5   6  13       48.98       23.32      8.27 o
 -11   7  13       34.63       27.04     12.45 o
 -10   7  13       35.47       19.23      9.26 o
  -9   7  13      229.88      224.52     20.35 o
  -8   7  13      179.56      174.54     16.12 o
  -7   7  13        4.98       12.32      6.09 o
  -6   7  13       35.58       34.60     10.55 o
  -5   7  13       86.99       85.38     11.59 o
  -4   7  13      645.31      717.20     61.36 o
  -3   7  13      856.07      909.97     47.06 o
  -2   7  13       19.49       14.95      4.47 o
  -1   7  13        7.25        7.02      3.72 o
   0   7  13        9.43       12.80      5.43 o
   1   7  13       60.33       63.12      8.37 o
   2   7  13      131.33       94.53     10.42 o
   3   7  13       81.57       65.83     17.82 o
   4   7  13       48.58       48.46      9.51 o
 -10   8  13        0.43       10.58      6.19 o
  -9   8  13      105.81       72.62     11.96 o
  -8   8  13      159.24      185.99     15.31 o
  -7   8  13       44.43       49.30     10.07 o
  -6   8  13       10.30       12.94      5.86 o
  -5   8  13      422.37      426.02     32.58 o
  -4   8  13      698.92      705.31     49.64 o
  -3   8  13       59.90       50.80      9.31 o
  -2   8  13      631.42      676.95     32.35 o
  -1   8  13      148.85      152.14     11.07 o
   0   8  13        3.62        8.39      4.28 o
   1   8  13      141.63      130.78     15.30 o
   2   8  13        0.21        8.83      5.01 o
   3   8  13        5.29       10.62      6.25 o
   4   8  13        1.44       17.62      7.20 o
 -10   9  13        3.83       10.54      5.86 o
  -9   9  13       10.78       10.90      6.00 o
  -8   9  13        1.53        8.11      7.25 o
  -7   9  13      199.20      209.86     19.24 o
  -6   9  13       50.87       46.01      7.73 o
  -5   9  13       13.50       11.67      4.84 o
  -4   9  13       63.80       76.28      6.00 o
  -3   9  13      435.55      466.70     41.56 o
  -2   9  13      668.43      744.26     50.54 o
  -1   9  13      349.84      355.49     25.29 o
   0   9  13      140.63      140.60     13.24 o
   1   9  13        8.28        7.92      4.26 o
   2   9  13        8.70       13.17      6.59 o
   3   9  13        5.49       11.90      6.17 o
 -10  10  13       12.49       15.96      7.80 o
  -9  10  13      199.90      190.71     18.13 o
  -8  10  13      112.50      120.69     12.35 o
  -7  10  13        0.69        6.72      4.34 o
  -6  10  13       73.20       70.83      6.59 o
  -5  10  13      136.39      130.63     13.38 o
  -4  10  13       70.83       66.77     12.11 o
  -3  10  13       12.32        7.39      3.52 o
  -2  10  13       29.31       21.75      6.57 o
  -1  10  13      199.70      204.25     20.09 o
   0  10  13      159.67      143.28     16.64 o
   1  10  13       68.46       60.09      9.23 o
   2  10  13       62.17       40.01     11.02 o
  -9  11  13      178.61      168.53     28.06 o
  -8  11  13      327.11      328.48     38.47 o
  -7  11  13       84.17       61.68      8.82 o
  -6  11  13        0.09       10.71      5.19 o
  -5  11  13       17.12       11.69      4.76 o
  -4  11  13        5.96        8.44      3.13 o
  -3  11  13       63.82       58.86     14.02 o
  -2  11  13        5.18       16.52      6.70 o
  -1  11  13       40.32       31.47      7.82 o
   0  11  13      157.45      158.89     13.57 o
  -8  12  13      157.20      160.87     33.87 o
  -7  12  13       92.82       82.56     33.07 o
  -6  12  13       13.97       20.57      4.50 o
  -5  12  13        1.05       10.09      6.85 o
  -4  12  13       14.44       10.68      3.64 o
  -3  12  13       54.75       52.35      8.02 o
  -2  12  13       99.12       74.15      7.53 o
  -1  12  13        0.98        9.79      5.46 o
  -6  13  13        0.38       12.76      6.99 o
  -5  13  13       17.09       15.29      2.07 o
  -4  13  13       27.49       20.33      3.37 o
   0 -13  14        2.13        9.66      5.52 o
   1 -13  14        0.66       12.20      7.24 o
   2 -13  14        0.11       11.59      6.05 o
   3 -13  14       12.44       12.48      6.04 o
   4 -13  14        4.40       12.02      5.67 o
   5 -13  14        2.94        8.41      4.50 o
  -2 -12  14        6.99        9.08      5.04 o
  -1 -12  14       19.64       12.69      6.41 o
   0 -12  14       82.81       73.00      9.82 o
   1 -12  14      191.04      197.70     35.78 o
   2 -12  14      154.07      133.54     22.61 o
   3 -12  14       70.09       59.07     14.06 o
   4 -12  14       10.30       17.18      8.56 o
   5 -12  14        1.77        9.01      5.24 o
   6 -12  14        2.51       13.58      6.96 o
   7 -12  14        0.06        9.03      5.62 o
  -3 -11  14       50.31       48.62     10.00 o
  -2 -11  14       63.90       61.79     16.15 o
  -1 -11  14       36.49       30.34      9.29 o
   0 -11  14       82.39       68.41     11.41 o
   1 -11  14       88.85       88.53     15.65 o
   2 -11  14      412.73      421.36     52.04 o
   3 -11  14      184.31      171.01     19.29 o
   4 -11  14        4.85        8.62      4.71 o
   5 -11  14        1.36       16.86      7.98 o
   6 -11  14        8.75       16.84      9.31 o
   7 -11  14        8.53       29.69     13.35 o
  -4 -10  14        0.94       14.13      5.64 o
  -3 -10  14       25.25       14.71      5.95 o
  -2 -10  14        0.03       10.39      5.46 o
  -1 -10  14        3.51       11.37      5.32 o
   0 -10  14       16.78       11.25      5.60 o
   1 -10  14        5.67        8.48      4.27 o
   2 -10  14      324.72      297.87     15.24 o
   3 -10  14      325.79      319.62     28.73 o
   4 -10  14       54.94       46.49      7.26 o
   5 -10  14       36.66       36.60     10.39 o
   6 -10  14       21.19       30.31     10.62 o
   7 -10  14       17.50       22.29     15.20 o
   8 -10  14        2.36        6.04      4.65 o
  -5  -9  14       42.85       49.45     12.81 o
  -4  -9  14      237.20      237.42     43.23 o
  -3  -9  14      334.83      322.05     31.79 o
  -2  -9  14      267.08      314.59     50.15 o
  -1  -9  14       78.74       75.08     21.45 o
   0  -9  14       20.75       16.10      6.02 o
   1  -9  14        2.03        8.78      4.20 o
   2  -9  14      119.76      118.18     16.52 o
   3  -9  14      358.14      342.19     16.03 o
   4  -9  14      333.20      350.13     24.85 o
   5  -9  14      261.69      264.34     21.43 o
   6  -9  14        1.20       11.03      6.48 o
   7  -9  14       23.42       19.64      9.32 o
   8  -9  14       22.99       40.57     11.68 o
  -6  -8  14        0.35        9.12      5.41 o
  -5  -8  14        3.47       11.19      6.33 o
  -4  -8  14      445.32      448.34     27.89 o
  -3  -8  14      685.10      691.45     65.17 o
  -2  -8  14       31.84       23.06      6.84 o
  -1  -8  14       85.83       74.55     20.89 o
   0  -8  14        9.25        9.69      4.22 o
   1  -8  14       85.39       60.34      8.78 o
   2  -8  14      117.39      132.77      8.46 o
   3  -8  14       31.31       22.36      6.46 o
   4  -8  14        4.26       11.39      6.42 o
   5  -8  14       38.91       51.01     15.01 o
   6  -8  14        8.70       26.25     12.92 o
   7  -8  14        0.14        8.27      6.90 o
   8  -8  14        3.61       11.18      8.74 o
  -7  -7  14        1.75       10.79      5.72 o
  -6  -7  14       13.39       15.93      6.15 o
  -5  -7  14       59.04       68.25      9.02 o
  -4  -7  14      355.90      376.04     23.67 o
  -3  -7  14     1154.41     1291.68    116.42 o
  -2  -7  14      676.60      761.94     74.99 o
  -1  -7  14       12.06       13.42      5.05 o
   0  -7  14        6.26       11.45      4.90 o
   1  -7  14       20.06       18.27      5.35 o
   2  -7  14      512.29      533.54     29.71 o
   3  -7  14      396.62      441.31     17.87 o
   4  -7  14        1.94       14.36      7.28 o
   5  -7  14       48.02       37.65      9.81 o
   6  -7  14       20.83       13.91      7.90 o
   7  -7  14        0.17        9.43      7.89 o
   8  -7  14        0.63        8.24      6.72 o
   9  -7  14        0.54        8.76      6.51 o
  -7  -6  14        4.82       11.57      5.59 o
  -6  -6  14        6.53       11.55      4.93 o
  -5  -6  14        2.89       11.16      6.04 o
  -4  -6  14       54.59       62.05      6.95 o
  -3  -6  14       15.34       13.08      6.65 o
  -2  -6  14      327.47      339.43     40.39 o
  -1  -6  14       22.29       14.13      5.22 o
   0  -6  14       22.85       16.90      4.69 o
   1  -6  14       64.86       77.59     18.88 o
   2  -6  14      578.30      641.60     26.17 o
   3  -6  14      625.13      696.59     35.84 o
   4  -6  14       73.04       58.03     10.05 o
   5  -6  14      291.84      241.54     26.44 o
   6  -6  14      126.81       92.56     12.59 o
   7  -6  14        1.35       10.89      8.34 o
   8  -6  14        6.41        9.37      7.39 o
   9  -6  14        6.47       16.74     10.28 o
  -8  -5  14       75.24       75.05      9.55 o
  -7  -5  14      233.53      243.63     15.19 o
  -6  -5  14      141.58      152.90     10.03 o
  -5  -5  14        0.17        8.18      4.30 o
  -4  -5  14       37.46       33.23      6.96 o
  -3  -5  14      321.04      330.84     28.51 o
  -2  -5  14        8.55        8.32      4.16 o
  -1  -5  14        8.32       23.95      6.84 o
   0  -5  14       14.77       14.66      6.38 o
   1  -5  14      187.57      178.64     11.05 o
   2  -5  14      784.20      881.33     44.26 o
   3  -5  14      389.44      419.91     24.77 o
   4  -5  14      917.17      891.42     67.36 o
   5  -5  14      261.96      245.28     22.87 o
   6  -5  14       82.63       67.26     10.42 o
   7  -5  14        9.42        8.78      7.20 o
   8  -5  14       49.09       55.46     15.46 o
   9  -5  14       29.34       19.39     12.53 o
  -8  -4  14      157.25      160.71     10.69 o
  -7  -4  14      284.19      381.35     33.52 o
  -6  -4  14       93.54      103.35      9.47 o
  -5  -4  14        9.35        9.37      4.24 o
  -4  -4  14      218.42      203.53     16.30 o
  -3  -4  14      204.33      199.22     14.06 o
  -2  -4  14       28.22       17.49      5.82 o
  -1  -4  14       99.83       89.26     11.57 o
   0  -4  14      255.58      256.36     15.02 o
   1  -4  14       52.31       80.67      8.41 o
   2  -4  14      387.59      407.53     26.02 o
   3  -4  14        0.32       12.74      8.08 o
   4  -4  14      320.06      283.37     35.46 o
   5  -4  14      133.22      124.11     18.33 o
   6  -4  14      222.01      207.14     30.29 o
   7  -4  14      135.60      142.00     13.36 o
   8  -4  14       98.56       99.96     16.79 o
   9  -4  14       36.93       26.77      8.53 o
  -9  -3  14        0.15        5.75      3.15 o
  -8  -3  14       95.69       97.92      7.97 o
  -7  -3  14      471.74      569.99     23.73 o
  -6  -3  14      313.06      394.03     34.08 o
  -5  -3  14       64.49       62.32      6.62 o
  -4  -3  14      227.65      251.58     21.22 o
  -3  -3  14       85.38       88.88      8.55 o
  -2  -3  14      163.91      143.50     10.05 o
  -1  -3  14     2554.15     2645.18    137.26 o
   0  -3  14     1154.98     1129.00     64.20 o
   1  -3  14      651.27      686.56     35.95 o
   2  -3  14        1.05       11.43      5.95 o
   3  -3  14       95.84      105.46      9.79 o
   4  -3  14       13.94       16.21      7.45 o
   5  -3  14       94.56       75.58     10.00 o
   6  -3  14       16.55       15.37      9.64 o
   7  -3  14       50.42       73.45     16.79 o
   8  -3  14       69.44       69.54     16.09 o
  -9  -2  14      119.37      106.73      8.21 o
  -8  -2  14       10.95       10.79      5.67 o
  -7  -2  14       16.27       17.37      5.07 o
  -6  -2  14        3.15        7.82      5.65 o
  -5  -2  14       32.78       41.42      7.49 o
  -4  -2  14      464.47      488.39     20.47 o
  -3  -2  14        0.64        7.00      3.99 o
  -2  -2  14     1848.56     2014.26     90.83 o
  -1  -2  14     5632.92     6269.26    501.09 o
   0  -2  14     2051.59     2112.30    122.92 o
   1  -2  14     1824.15     1689.67    160.72 o
   2  -2  14        6.36        7.97      6.24 o
   3  -2  14      501.21      560.29     29.73 o
   4  -2  14      232.40      222.57     15.04 o
   5  -2  14      674.18      765.62     40.50 o
   6  -2  14      234.42      222.08     19.93 o
   7  -2  14        1.64        4.32      3.46 o
   8  -2  14       17.06       25.48     12.76 o
 -10  -1  14       87.04       72.51     15.94 o
  -9  -1  14      118.09      112.76     12.65 o
  -8  -1  14       93.82       91.47      7.60 o
  -7  -1  14       15.77       15.50      5.58 o
  -6  -1  14        0.05        6.80      3.35 o
  -5  -1  14      687.48      702.98     83.16 o
  -4  -1  14        1.42        9.06      4.23 o
  -3  -1  14       25.20       17.53      6.15 o
  -2  -1  14     1084.55     1215.54     51.55 o
  -1  -1  14     1409.11     1533.85     81.42 o
   0  -1  14     1254.89     1089.73    105.27 o
   1  -1  14     1220.42     1326.87    145.60 o
   2  -1  14       56.88       59.92      8.88 o
   3  -1  14      187.43      137.72     11.75 o
   4  -1  14      657.26      667.19     44.48 o
   5  -1  14     1398.96     1544.13     75.26 o
   6  -1  14      698.32      807.25     48.61 o
   7  -1  14      127.51      133.26      8.60 o
   8  -1  14        0.10       18.49     15.50 o
 -10   0  14      100.25       88.33     22.95 o
  -9   0  14       46.49       49.33      6.43 o
  -8   0  14       29.99       32.43     11.36 o
  -7   0  14      113.66       97.18     11.98 o
  -6   0  14      143.02      126.73      7.37 o
  -5   0  14      320.77      337.26     29.79 o
  -4   0  14      211.74      227.70     11.32 o
  -3   0  14       83.53       79.69      7.19 o
  -2   0  14        7.82        7.30      3.40 o
  -1   0  14        0.37       12.74      5.11 o
   0   0  14       81.55       78.76      6.74 o
   1   0  14      297.54      297.31     46.50 o
   2   0  14       56.99       57.07      9.16 o
   3   0  14       32.19       46.90      4.62 o
   4   0  14      679.68      719.80     42.04 o
   5   0  14      618.07      709.21     32.52 o
   6   0  14      361.06      421.02     20.84 o
   7   0  14      162.39      182.85     11.68 o
   8   0  14        0.09       10.37      8.66 o
 -10   1  14       94.27       70.23     18.48 o
  -9   1  14        0.24        7.04      6.12 o
  -8   1  14       23.51       19.18      6.34 o
  -7   1  14      221.36      211.28     30.90 o
  -6   1  14      115.23      113.42      8.28 o
  -5   1  14      907.90      996.39     49.08 o
  -4   1  14     1616.82     1593.90     65.41 o
  -3   1  14      501.13      498.59     18.35 o
  -2   1  14       46.16       40.98      7.87 o
  -1   1  14      314.96      367.15     15.67 o
   0   1  14      180.52      211.54     12.25 o
   1   1  14       43.31       46.75      6.96 o
   2   1  14       53.79       46.72      7.06 o
   3   1  14      366.40      318.73     27.07 o
   4   1  14        0.68       10.03      7.85 o
   5   1  14      230.00      269.00     20.14 o
   6   1  14       97.12      109.22      8.88 o
   7   1  14       94.40       96.04      8.53 o
 -10   2  14       58.41       77.10     10.90 o
  -9   2  14      195.31      210.64     20.38 o
  -8   2  14        1.52        6.76      3.24 o
  -7   2  14        0.10        8.47      4.02 o
  -6   2  14       78.92       72.43      7.48 o
  -5   2  14     1255.55     1364.18     85.48 o
  -4   2  14     1701.46     1662.72     94.77 o
  -3   2  14      520.83      512.41     23.14 o
  -2   2  14       11.91       11.39      5.42 o
  -1   2  14      100.61       89.85     12.26 o
   0   2  14       99.36      104.87      7.03 o
   1   2  14      952.50      979.00    132.25 o
   2   2  14     1037.62     1159.45     52.74 o
   3   2  14      181.02      195.57     11.82 o
   4   2  14        0.01        7.76      5.98 o
   5   2  14       45.20       51.24      7.13 o
   6   2  14       37.58       30.86      9.30 o
   7   2  14       22.04       24.28      8.21 o
 -10   3  14        0.91       13.56      7.11 o
  -9   3  14      323.35      386.76    144.69 o
  -8   3  14       50.71       47.81      6.17 o
  -7   3  14      695.17      705.94     36.77 o
  -6   3  14       67.64       63.19      7.04 o
  -5   3  14      969.18     1034.53     69.10 o
  -4   3  14      771.02      801.89     34.16 o
  -3   3  14      778.17      754.80     38.91 o
  -2   3  14      207.20      233.87     18.05 o
  -1   3  14       50.36       56.24      8.90 o
   0   3  14      495.61      542.36     76.65 o
   1   3  14      641.13      662.57     38.36 o
   2   3  14     1065.67     1130.39    103.79 o
   3   3  14      463.81      439.69     57.83 o
   4   3  14       72.42       83.02      7.50 o
   5   3  14      108.03      118.79     13.71 o
   6   3  14       54.81       39.03      7.92 o
 -11   4  14        2.40       10.76      5.77 o
 -10   4  14       19.75       24.34     15.64 o
  -9   4  14      152.04      144.64     10.12 o
  -8   4  14        6.61       13.55      7.20 o
  -7   4  14       47.31       54.85     16.15 o
  -6   4  14      112.98      123.95      9.76 o
  -5   4  14       56.10       71.21     22.38 o
  -4   4  14        1.02        4.33      2.58 o
  -3   4  14      308.05      285.06     18.23 o
  -2   4  14      385.42      388.37     60.65 o
  -1   4  14        5.38        6.36      3.55 o
   0   4  14        5.28        5.99      3.04 o
   1   4  14        5.50        9.68      5.47 o
   2   4  14      558.28      584.47     32.67 o
   3   4  14      989.20      925.80    104.58 o
   4   4  14      233.29      229.51     16.10 o
   5   4  14       40.23       32.00      6.18 o
   6   4  14       13.49        9.17      4.42 o
 -11   5  14       32.88       18.00      8.92 o
 -10   5  14       50.80       50.41     15.33 o
  -9   5  14       51.01       46.41      5.75 o
  -8   5  14       20.36       19.69      8.87 o
  -7   5  14      215.32      221.88     23.85 o
  -6   5  14      341.20      368.16     18.99 o
  -5   5  14      646.73      659.65     24.62 o
  -4   5  14       74.07       81.18      5.30 o
  -3   5  14       25.40       29.40      4.65 o
  -2   5  14      202.30      224.10     12.94 o
  -1   5  14      838.46      907.70     58.00 o
   0   5  14        0.39        5.92      3.26 o
   1   5  14        1.54        5.93      3.58 o
   2   5  14      139.56      122.98     11.07 o
   3   5  14      445.35      473.73     56.90 o
   4   5  14      183.72      167.72     40.75 o
   5   5  14        0.16        9.61      5.01 o
 -10   6  14        3.47        9.97      5.84 o
  -9   6  14       40.62       37.12     12.64 o
  -8   6  14      221.31      235.56     19.04 o
  -7   6  14     1147.27     1121.20     95.33 o
  -6   6  14      784.65      809.96     42.08 o
  -5   6  14      144.10      158.34      6.21 o
  -4   6  14      180.67      234.13     12.63 o
  -3   6  14      412.53      398.82     16.39 o
  -2   6  14       85.37       94.39     13.90 o
  -1   6  14        4.69        7.88      3.39 o
   0   6  14       12.20       12.32      6.49 o
   1   6  14       41.26       32.88     10.55 o
   2   6  14        5.58        7.48      3.95 o
   3   6  14       34.81       29.71      9.42 o
   4   6  14        4.84        7.80      4.42 o
   5   6  14        1.97       16.12      9.01 o
 -10   7  14        9.59       17.79      8.22 o
  -9   7  14        0.00       13.07     13.95 o
  -8   7  14        3.89        8.98      5.99 o
  -7   7  14      127.40      117.51     12.81 o
  -6   7  14       27.59       28.93      7.50 o
  -5   7  14        9.54        7.59      3.85 o
  -4   7  14       65.23       69.69      5.81 o
  -3   7  14        2.31        6.24      3.41 o
  -2   7  14      272.79      284.43     15.82 o
  -1   7  14      396.57      385.87     23.22 o
   0   7  14       19.72       13.34      4.65 o
   1   7  14        0.43       11.78      5.86 o
   2   7  14        1.97       14.50      6.62 o
   3   7  14       14.73       15.07      6.21 o
   4   7  14       14.14       14.09      6.87 o
 -10   8  14       94.69      111.31     16.01 o
  -9   8  14       55.20       52.54     13.72 o
  -8   8  14      150.08      174.65     17.64 o
  -7   8  14        4.60        7.01      4.05 o
  -6   8  14       26.72       34.82      9.04 o
  -5   8  14       86.13       82.42      9.48 o
  -4   8  14       31.09       27.34      4.65 o
  -3   8  14      252.48      267.28     37.99 o
  -2   8  14      721.26      823.55    101.71 o
  -1   8  14      560.70      560.11     56.39 o
   0   8  14      139.16      118.83     16.41 o
   1   8  14        2.53       10.07      5.42 o
   2   8  14        5.27       15.07      5.84 o
   3   8  14       26.61       19.77      7.52 o
 -10   9  14       57.03       41.70     13.00 o
  -9   9  14      191.58      162.27     20.28 o
  -8   9  14      103.84      103.10     14.00 o
  -7   9  14       17.66       21.92      7.52 o
  -6   9  14        0.60       10.03      4.87 o
  -5   9  14       30.88       24.01      5.78 o
  -4   9  14        8.73        7.76      3.12 o
  -3   9  14       68.03       68.54      6.57 o
  -2   9  14      160.25      139.31     13.48 o
  -1   9  14       12.19       16.28      7.50 o
   0   9  14       87.15       87.83      7.83 o
   1   9  14        0.22        9.82      5.10 o
   2   9  14        3.12        8.87      5.32 o
  -9  10  14       59.95       56.54     12.18 o
  -8  10  14      187.69      162.54     29.67 o
  -7  10  14      208.35      202.40     16.22 o
  -6  10  14       20.16       17.70      5.04 o
  -5  10  14      167.34      150.07     14.71 o
  -4  10  14        7.39        6.54      3.14 o
  -3  10  14       53.60       54.46      7.39 o
  -2  10  14        5.65       16.03      5.86 o
  -1  10  14        1.11        6.45      3.68 o
   0  10  14        8.40        9.29      4.76 o
   1  10  14       24.26       19.90      8.05 o
  -8  11  14       29.55       24.87     10.76 o
  -7  11  14      113.79      110.32     18.00 o
  -6  11  14      137.01      129.51     17.00 o
  -5  11  14        5.17       12.24      9.21 o
  -4  11  14        2.23        7.58      3.14 o
  -3  11  14       18.22       17.08      5.30 o
  -2  11  14       45.41       44.14      6.62 o
  -1  11  14       21.64       18.67      6.25 o
   0  11  14        5.61        8.55      4.21 o
  -7  12  14       61.50       33.81      8.37 o
  -6  12  14       10.77       10.27     11.00 o
  -5  12  14        1.19       10.87      6.19 o
  -4  12  14        0.26        6.46      3.61 o
  -3  12  14        7.07        6.76      3.40 o
  -2  12  14       56.03       48.01      8.73 o
   1 -13  15       21.79       17.42      7.24 o
   2 -13  15       40.50       34.70     10.73 o
   3 -13  15       46.54       20.70      8.42 o
   4 -13  15       78.64       53.07     11.75 o
  -1 -12  15        6.51       10.26      5.73 o
   0 -12  15        6.09        9.17      4.76 o
   1 -12  15        5.92        9.75      5.58 o
   2 -12  15       86.23       57.12      8.66 o
   3 -12  15       53.90       53.60      8.19 o
   4 -12  15       63.65       74.97     12.56 o
   5 -12  15       29.84       25.25      7.35 o
   6 -12  15        1.52       16.97     13.92 o
  -3 -11  15        0.65       12.01      5.81 o
  -2 -11  15        0.03        7.55      4.56 o
  -1 -11  15       13.59       14.98     11.10 o
   0 -11  15       82.88       71.64     10.65 o
   1 -11  15       62.97       51.78      9.65 o
   2 -11  15       19.59       24.97      7.57 o
   3 -11  15       57.35       51.08      7.27 o
   4 -11  15      126.48      134.50      9.57 o
   5 -11  15       37.78       26.34      8.03 o
   6 -11  15        4.77       12.55      6.64 o
   7 -11  15       11.84       11.84      9.19 o
  -4 -10  15       90.15       89.23     29.78 o
  -3 -10  15       21.52       16.27     11.91 o
  -2 -10  15        6.58        7.54      4.39 o
  -1 -10  15      101.37       90.34     23.14 o
   0 -10  15      213.40      203.48     16.66 o
   1 -10  15       26.18       28.02      8.71 o
   2 -10  15       10.74       18.70      6.41 o
   3 -10  15        1.18        9.81      6.95 o
   4 -10  15      116.04       92.25      9.19 o
   5 -10  15       48.27       58.77     26.01 o
   6 -10  15        4.81       18.62     15.63 o
   7 -10  15        0.99       17.11     14.78 o
  -5  -9  15        8.16        8.75      4.17 o
  -4  -9  15       25.58       23.40      8.13 o
  -3  -9  15       50.63       45.42     12.72 o
  -2  -9  15        3.08       10.39      5.79 o
  -1  -9  15       64.22       63.13      7.93 o
   0  -9  15       33.98       52.19      8.62 o
   1  -9  15       26.38       27.39      6.42 o
   2  -9  15       54.63       55.76     14.11 o
   3  -9  15       31.00       16.86      5.82 o
   4  -9  15        0.11        8.24      5.97 o
   5  -9  15        6.98       14.85      8.06 o
   6  -9  15       14.67       22.33     10.38 o
   7  -9  15       34.56       16.58      9.81 o
   8  -9  15       10.27       16.01      8.33 o
  -6  -8  15        0.68       12.57      6.14 o
  -5  -8  15        0.26       10.23      8.13 o
  -4  -8  15       12.78       12.27      5.09 o
  -3  -8  15      175.70      177.31     14.97 o
  -2  -8  15      102.38       94.44     10.03 o
  -1  -8  15       77.91       82.28     13.01 o
   0  -8  15        1.40        7.95      4.03 o
   1  -8  15       15.31       14.05      6.70 o
   2  -8  15       40.66       33.54      5.55 o
   3  -8  15      378.78      377.91     17.97 o
   4  -8  15      208.88      216.67     17.74 o
   5  -8  15      211.98      200.55     24.54 o
   6  -8  15       56.06       65.05     12.31 o
   7  -8  15       86.94       54.39     20.26 o
   8  -8  15       49.86       31.26     14.32 o
  -6  -7  15        4.76       13.01      6.08 o
  -5  -7  15      185.20      177.84     14.76 o
  -4  -7  15       58.59       55.58     18.69 o
  -3  -7  15       44.52       57.54      7.31 o
  -2  -7  15        8.60        9.50      4.94 o
  -1  -7  15        6.92       11.00      5.85 o
   0  -7  15        0.87        7.69      4.30 o
   1  -7  15       15.64       14.60      4.75 o
   2  -7  15       29.28       24.50      4.97 o
   3  -7  15      552.09      577.89     73.82 o
   4  -7  15      103.21       80.82     16.70 o
   5  -7  15      335.99      436.11     32.66 o
   6  -7  15      109.08      136.95     12.94 o
   7  -7  15       33.68       44.43      9.93 o
   8  -7  15       29.51       34.39     13.07 o
  -7  -6  15        1.62        8.08      4.80 o
  -6  -6  15        9.73       14.63     11.54 o
  -5  -6  15       61.16       70.51      8.51 o
  -4  -6  15        9.48       21.70      6.54 o
  -3  -6  15      192.74      207.37     13.61 o
  -2  -6  15      430.96      452.41     22.96 o
  -1  -6  15       92.65      103.58      9.31 o
   0  -6  15        5.51       12.03      6.49 o
   1  -6  15        1.92        8.19      3.81 o
   2  -6  15        0.41        3.52      2.05 o
   3  -6  15       62.10       40.67     10.04 o
   4  -6  15       27.32       30.84     17.31 o
   5  -6  15      355.19      388.12     30.50 o
   6  -6  15      148.52      134.01     13.22 o
   7  -6  15       35.32       19.00     12.20 o
   8  -6  15       42.30       44.19     10.21 o
  -8  -5  15       27.26       17.56      8.73 o
  -7  -5  15       16.39       10.73      5.34 o
  -6  -5  15       13.16       21.42     15.09 o
  -5  -5  15       11.83       19.86     12.89 o
  -4  -5  15      186.47      199.89     22.60 o
  -3  -5  15      295.56      264.70     15.35 o
  -2  -5  15        1.05       10.94      5.84 o
  -1  -5  15      215.79      205.34     13.33 o
   0  -5  15       26.12       25.88      8.49 o
   1  -5  15       29.98       39.62      7.14 o
   2  -5  15      118.31       90.56     12.34 o
   3  -5  15      334.77      354.52     21.63 o
   4  -5  15       32.13       19.88      9.31 o
   5  -5  15       64.46       76.10     11.12 o
   6  -5  15       87.70       70.44     10.28 o
   7  -5  15       27.03       25.70     10.58 o
   8  -5  15       15.74       19.71     10.67 o
  -8  -4  15       10.27       11.86      5.02 o
  -7  -4  15       26.85       17.97      6.67 o
  -6  -4  15       28.91       30.26      6.86 o
  -5  -4  15       27.47       14.41      5.51 o
  -4  -4  15        0.41        6.71      3.59 o
  -3  -4  15      359.88      407.38     19.08 o
  -2  -4  15        3.33        9.94      4.73 o
  -1  -4  15      436.54      462.29     23.60 o
   0  -4  15     1259.33     1373.86     73.65 o
   1  -4  15     1163.60     1133.67     44.67 o
   2  -4  15      166.14      158.18     13.91 o
   3  -4  15      288.52      250.82     15.67 o
   4  -4  15      100.45      113.27     11.26 o
   5  -4  15      126.64      117.11     12.87 o
   6  -4  15       79.20       54.31     20.81 o
   7  -4  15        4.72       11.51      9.39 o
   8  -4  15        2.08       10.48      8.52 o
  -9  -3  15       54.62       71.58     17.09 o
  -8  -3  15      161.55      186.39     11.51 o
  -7  -3  15       94.02      106.31     10.59 o
  -6  -3  15       11.79       14.71      5.24 o
  -5  -3  15      170.71      186.90     33.38 o
  -4  -3  15      207.82      237.80     32.42 o
  -3  -3  15       59.45       57.00     10.90 o
  -2  -3  15        6.91        6.60      3.58 o
  -1  -3  15      916.09     1004.31     47.78 o
   0  -3  15     2322.51     2327.69    131.29 o
   1  -3  15      364.70      432.89     31.61 o
   2  -3  15       58.51       56.71      8.01 o
   3  -3  15        9.65       13.69      7.85 o
   4  -3  15      300.47      331.77     21.40 o
   5  -3  15      141.90      119.36     12.80 o
   6  -3  15       28.76       23.00      9.49 o
   7  -3  15       36.03       32.31     10.21 o
   8  -3  15        5.18       12.67      8.94 o
  -9  -2  15      108.96      105.35     11.11 o
  -8  -2  15      168.03      179.37     17.21 o
  -7  -2  15      309.24      341.22     17.42 o
  -6  -2  15      177.19      165.22     18.22 o
  -5  -2  15      498.13      524.71     65.25 o
  -4  -2  15      203.97      227.41     44.22 o
  -3  -2  15     1159.79     1197.51     53.29 o
  -2  -2  15      724.14      748.88     31.37 o
  -1  -2  15       51.06       37.05      6.57 o
   0  -2  15      671.65      728.94     32.95 o
   1  -2  15      478.07      491.21     29.29 o
   2  -2  15       28.47       21.40      7.68 o
   3  -2  15       10.35       22.95     13.23 o
   4  -2  15       46.13       32.05      7.97 o
   5  -2  15      180.93      190.05     15.74 o
   6  -2  15      309.99      361.86     27.77 o
   7  -2  15      169.74      186.03     17.91 o
   8  -2  15       46.44       30.05     11.35 o
  -9  -1  15       27.94       20.08      5.56 o
  -8  -1  15        8.59       17.75      4.72 o
  -7  -1  15       17.37       11.17      4.19 o
  -6  -1  15       23.02       16.27      4.67 o
  -5  -1  15      197.99      226.79     18.99 o
  -4  -1  15        1.38       10.68      5.73 o
  -3  -1  15      382.15      371.57     28.08 o
  -2  -1  15     1184.64     1280.01     47.18 o
  -1  -1  15      104.67      111.26      7.11 o
   0  -1  15       11.26       13.14      6.42 o
   1  -1  15        7.89       17.90      3.84 o
   2  -1  15        9.05       10.76      6.22 o
   3  -1  15      107.39       91.21     11.68 o
   4  -1  15      117.63      102.27     11.26 o
   5  -1  15       33.84       21.44     10.86 o
   6  -1  15      208.93      234.14     12.17 o
   7  -1  15      174.01      207.05     25.39 o
   8  -1  15       47.67       30.52     11.92 o
 -10   0  15        5.16        4.28      2.30 o
  -9   0  15        0.57        5.46      3.28 o
  -8   0  15        3.09       10.14      5.54 o
  -7   0  15        2.36        9.86      3.90 o
  -6   0  15      100.68       94.45     19.87 o
  -5   0  15        2.43        6.22      3.24 o
  -4   0  15      894.72      993.66     48.82 o
  -3   0  15      753.38      862.32     39.76 o
  -2   0  15      518.75      516.50     22.57 o
  -1   0  15      367.27      416.98     16.27 o
   0   0  15      143.05      150.61     23.65 o
   1   0  15      109.67      129.22     17.86 o
   2   0  15       26.13       23.37      9.85 o
   3   0  15      191.38      216.91     14.48 o
   4   0  15        4.74        2.64      1.99 o
   5   0  15       18.46       23.87      4.83 o
   6   0  15        5.86        5.58      3.66 o
   7   0  15       33.33       38.46     12.03 o
 -10   1  15       19.09       16.11      7.31 o
  -9   1  15       39.17       43.26      8.70 o
  -8   1  15       22.96       19.45      4.06 o
  -7   1  15        0.26        3.38      1.78 o
  -6   1  15        3.67        9.05      2.98 o
  -5   1  15       42.64       34.32      4.69 o
  -4   1  15      154.04      143.64     10.58 o
  -3   1  15     1414.02     1588.62     64.84 o
  -2   1  15      469.99      472.61     21.09 o
  -1   1  15       23.16       21.11      4.42 o
   0   1  15       16.75       17.37      4.99 o
   1   1  15      393.71      441.08     61.55 o
   2   1  15      803.18      793.68     44.20 o
   3   1  15       66.29       57.02      5.81 o
   4   1  15        6.91        6.27      3.88 o
   5   1  15       56.80       43.29     13.08 o
   6   1  15       47.44       41.80      6.71 o
   7   1  15        3.82        9.50      7.08 o
 -10   2  15        0.78        9.57      5.68 o
  -9   2  15        8.27       13.66      5.42 o
  -8   2  15        2.82        6.88      3.62 o
  -7   2  15       44.96       42.98      7.72 o
  -6   2  15     1778.78     1961.22    120.65 o
  -5   2  15      213.37      225.70     13.19 o
  -4   2  15       50.81       49.00      7.11 o
  -3   2  15      590.10      614.64     25.55 o
  -2   2  15       68.90       78.15     12.31 o
  -1   2  15       28.33       30.03      5.89 o
   0   2  15      439.07      504.67     73.42 o
   1   2  15       23.61       22.39      4.86 o
   2   2  15      402.46      417.82     22.73 o
   3   2  15       83.11       71.30      7.41 o
   4   2  15        0.81        6.61      5.53 o
   5   2  15       27.04       21.71     11.11 o
   6   2  15       37.74       29.48     10.02 o
 -10   3  15        5.39       11.67      5.12 o
  -9   3  15        8.01        8.77      4.01 o
  -8   3  15        6.05        9.29      5.23 o
  -7   3  15      187.84      210.05     12.99 o
  -6   3  15     1327.74     1412.16     67.88 o
  -5   3  15      957.54     1053.61     42.01 o
  -4   3  15      213.16      214.75     27.24 o
  -3   3  15       29.67       20.92      4.51 o
  -2   3  15      796.33      866.05     54.92 o
  -1   3  15      105.68      124.41     10.09 o
   0   3  15      971.57     1049.92    117.35 o
   1   3  15       71.51       77.61      7.04 o
   2   3  15      281.41      301.22     22.59 o
   3   3  15      329.04      355.15     41.50 o
   4   3  15      152.68      188.14     13.43 o
   5   3  15       68.84       66.26     14.87 o
   6   3  15        0.15        6.83      4.60 o
 -10   4  15       17.09       28.55     10.96 o
  -9   4  15       11.51        9.58      4.30 o
  -8   4  15       48.36       56.68     19.33 o
  -7   4  15        1.33       17.20      7.07 o
  -6   4  15      302.80      323.28     14.12 o
  -5   4  15     1489.51     1529.54     64.26 o
  -4   4  15      897.65      947.84     56.62 o
  -3   4  15       59.49       55.23     10.64 o
  -2   4  15       37.95       37.97      6.29 o
  -1   4  15       31.51       37.44      6.01 o
   0   4  15       40.26       45.88      7.49 o
   1   4  15      115.04      117.58      9.23 o
   2   4  15       16.97       18.48     11.16 o
   3   4  15        0.22       16.45      8.07 o
   4   4  15       56.05       59.77      9.03 o
   5   4  15        3.61        8.47      4.33 o
 -10   5  15       43.85       42.74     13.66 o
  -9   5  15      102.14      100.23     14.61 o
  -8   5  15      251.27      219.73     19.68 o
  -7   5  15      626.91      656.47     35.99 o
  -6   5  15      846.29      855.48     48.79 o
  -5   5  15      555.05      573.61     26.96 o
  -4   5  15      236.47      296.26     14.31 o
  -3   5  15        1.25        5.88      2.93 o
  -2   5  15      111.69      113.62     10.23 o
  -1   5  15      168.16      163.34      9.36 o
   0   5  15      106.44       91.33      6.63 o
   1   5  15      865.76      941.94    113.45 o
   2   5  15      160.15      162.83     12.58 o
   3   5  15       46.86       32.83      8.43 o
   4   5  15        0.32       11.69      5.51 o
   5   5  15        0.30        8.38      4.39 o
 -10   6  15      105.67       90.60     16.43 o
  -9   6  15      312.91      356.06     31.95 o
  -8   6  15        5.38       18.06      8.31 o
  -7   6  15       68.42       45.40     11.16 o
  -6   6  15      109.52      115.09      9.94 o
  -5   6  15       13.96       17.50      5.78 o
  -4   6  15      368.00      347.87     16.88 o
  -3   6  15      684.61      693.63     55.92 o
  -2   6  15        5.54        8.97      3.69 o
  -1   6  15      126.43      131.34     12.61 o
   0   6  15      166.80      169.65     23.63 o
   1   6  15      333.74      375.83     25.72 o
   2   6  15      184.35      158.81     36.51 o
   3   6  15       30.82       45.63     14.86 o
   4   6  15        2.40        9.73      5.88 o
 -10   7  15      241.91      209.79     23.28 o
  -9   7  15      431.19      413.68     51.30 o
  -8   7  15      327.33      325.59     26.80 o
  -7   7  15       86.72       82.85     16.87 o
  -6   7  15        2.49       13.76      6.83 o
  -5   7  15       30.44       39.53      3.45 o
  -4   7  15      354.26      423.26     27.86 o
  -3   7  15      285.91      282.16     22.06 o
  -2   7  15      182.30      157.81      9.80 o
  -1   7  15      261.69      299.46     18.95 o
   0   7  15       73.89       76.05      8.26 o
   1   7  15       46.11       45.70      7.61 o
   2   7  15        1.44       10.36      5.62 o
   3   7  15        0.31       12.40      7.76 o
 -10   8  15       34.47       21.29     10.66 o
  -9   8  15      177.35      169.21     16.33 o
  -8   8  15      325.61      324.59     39.63 o
  -7   8  15        3.46       10.97      5.76 o
  -6   8  15       40.12       40.86     10.16 o
  -5   8  15       26.78       17.06      6.96 o
  -4   8  15      367.70      403.26     28.88 o
  -3   8  15      390.66      401.58     20.23 o
  -2   8  15      150.99      153.18     10.81 o
  -1   8  15       13.58       10.04      4.63 o
   0   8  15       26.76       17.41      5.94 o
   1   8  15        6.52       21.26      9.37 o
   2   8  15        8.92       10.17      5.03 o
   3   8  15        9.29       12.95      6.34 o
  -9   9  15        5.16       20.92      8.84 o
  -8   9  15       58.58       57.42     20.91 o
  -7   9  15       40.81       33.06     13.08 o
  -6   9  15        2.90       13.74      6.74 o
  -5   9  15       11.84       12.39      5.01 o
  -4   9  15      166.74      169.42      9.44 o
  -3   9  15      201.66      197.01     25.54 o
  -2   9  15      365.79      386.25     36.46 o
  -1   9  15      161.71      191.53     19.28 o
   0   9  15        6.58       10.23      5.60 o
   1   9  15       10.75       17.86      6.42 o
   2   9  15        0.32        7.43      4.21 o
  -9  10  15       29.74       14.40      7.22 o
  -8  10  15       11.62       13.52      6.69 o
  -7  10  15       23.72       10.79      5.74 o
  -6  10  15       90.02       80.07     12.19 o
  -5  10  15       66.56       68.08      7.59 o
  -4  10  15        0.56        6.09      3.19 o
  -3  10  15       40.12       47.13      8.43 o
  -2  10  15       34.85       35.96      6.43 o
  -1  10  15       21.07       18.53      8.15 o
   0  10  15        9.19       13.87      5.05 o
  -8  11  15      108.10      100.88     13.54 o
  -7  11  15       32.72       20.27      8.61 o
  -6  11  15        2.65        4.91      7.84 o
  -5  11  15        1.09        8.35      4.19 o
  -4  11  15        0.10        4.72      2.58 o
  -3  11  15        2.41        9.95      4.60 o
  -2  11  15       16.90       15.41      5.75 o
  -1  11  15       37.22       31.74     14.02 o
  -6  12  15       10.38        7.63      3.99 o
  -5  12  15        2.25        5.60      3.17 o
  -4  12  15       15.39        9.45      3.75 o
   0 -12  16        0.98       10.52      5.95 o
   1 -12  16      185.54      175.01     14.41 o
   2 -12  16      144.52      146.92     13.70 o
   3 -12  16        7.20        8.10      4.46 o
   4 -12  16        1.98        9.83      5.09 o
   5 -12  16       23.52       12.58      5.38 o
  -2 -11  16        0.53        9.05      5.24 o
  -1 -11  16        5.46       14.31      8.00 o
   0 -11  16       34.76       30.10      7.08 o
   1 -11  16      295.96      247.41     31.68 o
   2 -11  16      243.76      237.75     18.87 o
   3 -11  16       70.35       63.90     11.72 o
   4 -11  16        4.98       12.44      5.63 o
   5 -11  16       39.50       31.86      8.58 o
   6 -11  16       24.00       28.42      9.95 o
  -3 -10  16        3.98       21.12      9.26 o
  -2 -10  16        7.61        8.12      4.73 o
  -1 -10  16       44.60       32.28     12.84 o
   0 -10  16        1.15       14.73      6.95 o
   1 -10  16       68.55       85.43      8.87 o
   2 -10  16      141.50      162.96     11.93 o
   3 -10  16      199.32      202.73     18.80 o
   4 -10  16        1.53        7.22      3.43 o
   5 -10  16       55.03       41.34     16.01 o
   6 -10  16       16.09       10.94      5.81 o
   7 -10  16       54.46       44.95     15.56 o
  -4  -9  16       10.80        9.79      8.37 o
  -3  -9  16       49.44       37.22     18.05 o
  -2  -9  16       80.46       67.96      9.52 o
  -1  -9  16      183.01      178.90     12.03 o
   0  -9  16       28.04       15.26      5.80 o
   1  -9  16       32.33       22.00      9.64 o
   2  -9  16      275.93      249.36     25.30 o
   3  -9  16      314.15      319.88     22.56 o
   4  -9  16       91.12       87.91     17.06 o
   5  -9  16        6.08       11.82      6.57 o
   6  -9  16        6.99       15.64      9.14 o
   7  -9  16       75.68       56.69     11.33 o
  -5  -8  16        0.38        9.89      5.70 o
  -4  -8  16        6.22       14.70      6.18 o
  -3  -8  16      171.37      157.36     14.10 o
  -2  -8  16       84.50       80.15     16.92 o
  -1  -8  16        2.83       11.63      6.43 o
   0  -8  16       30.59       21.37      6.83 o
   1  -8  16        0.13       11.11      5.55 o
   2  -8  16       47.75       34.51     10.98 o
   3  -8  16       18.86       12.25      4.02 o
   4  -8  16       10.71       26.44      9.56 o
   5  -8  16        1.18       32.80     15.65 o
   6  -8  16       48.82       31.25     10.07 o
   7  -8  16        5.84       16.21     10.90 o
  -6  -7  16       14.48       16.63      8.38 o
  -5  -7  16        9.88       12.41      5.69 o
  -4  -7  16       19.09       10.82      5.95 o
  -3  -7  16      445.56      544.01     40.70 o
  -2  -7  16      603.03      730.27     74.71 o
  -1  -7  16       31.81       21.31      6.71 o
   0  -7  16        5.92        8.11      4.00 o
   1  -7  16       14.03        8.64      4.18 o
   2  -7  16        5.89        7.52      3.45 o
   3  -7  16       28.03       30.68     10.43 o
   4  -7  16       86.53      108.03     22.62 o
   5  -7  16        3.63       15.63     10.66 o
   6  -7  16       89.12       71.41     11.33 o
   7  -7  16        0.57        6.97      6.20 o
   8  -7  16       30.82       17.74      9.46 o
  -7  -6  16       58.64       61.72     17.72 o
  -6  -6  16       12.75       20.81      6.90 o
  -5  -6  16      148.48      130.05     15.86 o
  -4  -6  16       65.76       59.82      7.87 o
  -3  -6  16      106.50      103.66     17.31 o
  -2  -6  16      473.08      476.75     34.26 o
  -1  -6  16      470.51      509.85     27.12 o
   0  -6  16      336.77      349.84     26.14 o
   1  -6  16       41.04       43.63      6.77 o
   2  -6  16       26.09       21.65      7.50 o
   3  -6  16      401.74      435.72     39.16 o
   4  -6  16      509.45      563.33     36.20 o
   5  -6  16        0.36       13.11     10.17 o
   6  -6  16      166.37      155.92     19.37 o
   7  -6  16        9.92       13.59      8.67 o
   8  -6  16       12.49       20.94     10.43 o
  -7  -5  16       32.25       18.80      5.88 o
  -6  -5  16       60.31       57.13     17.49 o
  -5  -5  16      334.81      370.28     18.99 o
  -4  -5  16       90.98       90.50     15.25 o
  -3  -5  16      100.79      100.86     10.39 o
  -2  -5  16      356.96      380.73     44.40 o
  -1  -5  16      195.55      185.27     13.53 o
   0  -5  16      248.29      240.25     21.90 o
   1  -5  16        1.41       11.77      6.42 o
   2  -5  16       45.92       47.27      9.42 o
   3  -5  16      215.69      214.79     24.14 o
   4  -5  16      365.25      328.11     29.87 o
   5  -5  16       67.28       76.90     12.17 o
   6  -5  16      149.03      118.07     22.94 o
   7  -5  16       14.21        8.69      6.57 o
   8  -5  16        8.95        8.66      7.11 o
  -8  -4  16       68.14       66.00     15.78 o
  -7  -4  16      127.58      134.85     12.51 o
  -6  -4  16       24.30       16.19      5.92 o
  -5  -4  16       22.84       21.22      6.55 o
  -4  -4  16       11.52       11.94      5.45 o
  -3  -4  16       14.91       14.13      6.10 o
  -2  -4  16       19.61       12.78      5.73 o
  -1  -4  16        0.39       12.00      6.36 o
   0  -4  16       17.59       24.29      6.13 o
   1  -4  16        3.88       10.88      3.28 o
   2  -4  16        8.43        9.97      5.00 o
   3  -4  16       69.95       41.78      9.72 o
   4  -4  16        6.90        7.31      5.32 o
   5  -4  16      107.43       92.01     14.76 o
   6  -4  16      121.00      156.13     20.35 o
   7  -4  16       40.36       40.68      9.86 o
   8  -4  16        0.46       21.36     11.18 o
  -8  -3  16       25.02       15.73      5.56 o
  -7  -3  16      240.65      293.72     19.57 o
  -6  -3  16      136.31      151.61     14.03 o
  -5  -3  16      115.90      134.93     20.18 o
  -4  -3  16        4.27        8.84      4.99 o
  -3  -3  16      199.43      209.66     32.69 o
  -2  -3  16       12.28       12.57      5.40 o
  -1  -3  16      700.36      749.27     41.82 o
   0  -3  16      703.02      665.89     41.39 o
   1  -3  16       26.95       27.51      9.32 o
   2  -3  16       51.92       38.39      8.42 o
   3  -3  16       67.89       66.01     11.33 o
   4  -3  16      805.25      901.58     85.40 o
   5  -3  16       32.41       12.55      7.90 o
   6  -3  16       28.00       18.95      9.27 o
   7  -3  16       48.99       59.90     12.66 o
   8  -3  16       18.92       10.08      7.50 o
  -9  -2  16       35.18       38.36     12.52 o
  -8  -2  16        9.27       13.46      4.98 o
  -7  -2  16       89.02       94.24     13.88 o
  -6  -2  16      328.19      354.01     18.91 o
  -5  -2  16      447.42      513.04     27.36 o
  -4  -2  16       58.18       74.15      9.37 o
  -3  -2  16        5.78        7.59      4.24 o
  -2  -2  16      240.27      248.16     15.95 o
  -1  -2  16     3082.81     3222.12    248.40 o
   0  -2  16      874.68      915.90     43.06 o
   1  -2  16       15.31        9.93      5.28 o
   2  -2  16       27.20       19.59      9.64 o
   3  -2  16      156.55      134.81     11.61 o
   4  -2  16       62.09       64.49      9.58 o
   5  -2  16        3.06       12.93     10.63 o
   6  -2  16        8.91       13.80      9.43 o
   7  -2  16       25.84       35.96      9.44 o
  -9  -1  16       61.47       63.32      7.09 o
  -8  -1  16        7.07        7.63      3.85 o
  -7  -1  16       18.15       18.80      6.89 o
  -6  -1  16       54.19       51.74      5.94 o
  -5  -1  16       29.08       23.40      7.38 o
  -4  -1  16     1209.90     1302.13     60.27 o
  -3  -1  16       43.03       34.88     12.46 o
  -2  -1  16        3.17        9.41      4.70 o
  -1  -1  16      635.22      620.40     29.19 o
   0  -1  16      470.43      549.82     46.31 o
   1  -1  16        8.89       24.07      7.42 o
   2  -1  16       16.37       16.09      7.77 o
   3  -1  16      260.75      255.07     17.00 o
   4  -1  16       24.68       30.08     12.23 o
   5  -1  16       26.45       30.35      9.86 o
   6  -1  16        1.20        7.64      5.36 o
   7  -1  16        0.08       11.95      6.88 o
  -9   0  16       27.34       23.16      4.44 o
  -8   0  16        0.27        5.22      2.66 o
  -7   0  16       54.79       55.30      7.36 o
  -6   0  16       10.41       10.70      4.65 o
  -5   0  16      151.00      139.79      9.47 o
  -4   0  16       29.13       31.62      6.44 o
  -3   0  16        0.51        8.76      4.83 o
  -2   0  16        3.68        6.20      3.24 o
  -1   0  16      271.02      262.57     14.27 o
   0   0  16      161.90      152.39     20.84 o
   1   0  16       81.66       82.94      9.45 o
   2   0  16       64.42       70.82     12.94 o
   3   0  16      115.42      132.46     13.01 o
   4   0  16       20.08       10.47      6.68 o
   5   0  16      145.08      171.37      9.93 o
   6   0  16       30.06       39.63      5.60 o
   7   0  16       31.32       33.99     12.44 o
 -10   1  16       48.37       33.33     12.09 o
  -9   1  16       20.11       35.75      9.74 o
  -8   1  16        9.29       13.68      5.52 o
  -7   1  16        0.53        3.35      1.63 o
  -6   1  16      314.55      301.41     45.53 o
  -5   1  16      687.02      730.61     27.01 o
  -4   1  16      827.70      929.40     38.45 o
  -3   1  16      265.57      305.68     12.77 o
  -2   1  16      123.02      138.87      8.88 o
  -1   1  16       14.40       19.73     11.35 o
   0   1  16      114.48      144.34     22.40 o
   1   1  16      372.93      453.93     80.12 o
   2   1  16       68.36       65.70     10.49 o
   3   1  16      127.04      126.88      8.46 o
   4   1  16       22.46       27.99      5.18 o
   5   1  16      113.04      111.29      8.67 o
   6   1  16       36.59       15.64      9.33 o
 -10   2  16       27.91       17.38      8.80 o
  -9   2  16      112.81      122.87     11.87 o
  -8   2  16       11.35       10.77      4.74 o
  -7   2  16       38.65       37.15      6.49 o
  -6   2  16     1196.78     1272.96    113.50 o
  -5   2  16     1253.70     1320.23     60.12 o
  -4   2  16     1925.45     2031.25    100.37 o
  -3   2  16      519.06      527.38     24.43 o
  -2   2  16       17.26       31.30     17.78 o
  -1   2  16       56.20       55.91      6.26 o
   0   2  16      139.63      173.48     17.61 o
   1   2  16      549.83      584.40    100.14 o
   2   2  16       64.51       44.29      6.36 o
   3   2  16       29.60       32.17      5.95 o
   4   2  16      145.71      180.06     11.12 o
   5   2  16       24.71       31.56      9.16 o
   6   2  16        0.60        9.92      6.39 o
 -10   3  16        1.81       12.13      5.95 o
  -9   3  16       72.37       77.43     10.70 o
  -8   3  16        3.75       10.95      5.54 o
  -7   3  16       84.84       84.04      9.65 o
  -6   3  16      141.65      134.80     12.12 o
  -5   3  16      812.98      815.42     30.77 o
  -4   3  16     1661.67     1772.01     86.98 o
  -3   3  16      231.34      248.06     19.30 o
  -2   3  16      111.65      113.82      9.64 o
  -1   3  16      153.48      156.23     18.27 o
   0   3  16        4.06        7.47      3.54 o
   1   3  16      297.48      335.19     35.67 o
   2   3  16      669.66      698.89     32.45 o
   3   3  16      151.54      148.96     10.42 o
   4   3  16       52.77       56.72      9.37 o
   5   3  16        0.12       12.10      9.88 o
   6   3  16       24.65       19.55      9.59 o
 -10   4  16       14.54       24.99     11.44 o
  -9   4  16        1.11       10.92      7.47 o
  -8   4  16        0.69        8.41      4.03 o
  -7   4  16      111.05      124.59      8.82 o
  -6   4  16      225.71      249.67     16.34 o
  -5   4  16        9.50        6.16      2.91 o
  -4   4  16      321.57      328.26     12.48 o
  -3   4  16       33.86       32.03      5.35 o
  -2   4  16      362.14      433.27     63.90 o
  -1   4  16      327.47      375.17     47.45 o
   0   4  16      286.33      339.84     18.83 o
   1   4  16      917.03     1094.44     79.54 o
   2   4  16      897.63      923.67    135.00 o
   3   4  16      236.81      200.02     19.85 o
   4   4  16       38.76       24.73      6.14 o
   5   4  16        0.16       11.51      6.39 o
 -10   5  16       68.64       59.26     20.55 o
  -9   5  16      156.26      131.21     17.60 o
  -8   5  16      157.72      141.52     24.36 o
  -7   5  16      151.30      135.23     11.85 o
  -6   5  16        1.73       13.39      5.97 o
  -5   5  16        4.78        8.53      3.26 o
  -4   5  16       16.17        9.38      3.70 o
  -3   5  16       51.89       59.82      8.60 o
  -2   5  16      111.34       92.56     10.53 o
  -1   5  16        8.06        5.41      3.00 o
   0   5  16      267.67      267.16     13.50 o
   1   5  16      498.53      543.04     52.47 o
   2   5  16      687.29      767.52     83.67 o
   3   5  16      117.31      119.22     19.14 o
   4   5  16        1.90       10.14      4.86 o
 -10   6  16       63.69       40.86     16.90 o
  -9   6  16      310.92      320.74     30.12 o
  -8   6  16      367.59      405.83     34.90 o
  -7   6  16      321.30      357.25     28.13 o
  -6   6  16      135.36      150.89     13.03 o
  -5   6  16        0.83        6.10      3.59 o
  -4   6  16       45.41       51.02     12.49 o
  -3   6  16      228.40      253.63     12.96 o
  -2   6  16      494.01      484.71     27.58 o
  -1   6  16      105.86      106.14      8.75 o
   0   6  16       78.27       77.05     10.68 o
   1   6  16      121.54      134.71     13.14 o
   2   6  16       25.21       31.21      8.10 o
   3   6  16        2.70       11.25      6.33 o
   4   6  16        8.93       10.65      6.88 o
 -10   7  16        0.23       12.26      7.30 o
  -9   7  16       34.99       32.86     12.09 o
  -8   7  16       91.15       77.60     13.73 o
  -7   7  16      114.36      117.68     12.92 o
  -6   7  16       12.42       14.98      6.34 o
  -5   7  16        0.41        3.93      2.05 o
  -4   7  16       34.70       48.65      4.93 o
  -3   7  16      826.26      852.83     69.12 o
  -2   7  16     1142.66     1325.34     68.62 o
  -1   7  16      313.76      286.45     27.69 o
   0   7  16       17.41       15.07      5.52 o
   1   7  16       60.20       60.98      9.20 o
   2   7  16        0.98       12.45      5.13 o
   3   7  16       32.46       20.84      8.56 o
  -9   8  16      104.59      118.16     18.61 o
  -8   8  16        0.11       14.38      7.36 o
  -7   8  16       21.34       18.14      7.02 o
  -6   8  16        0.12        6.71      5.67 o
  -5   8  16       11.91       10.93      5.59 o
  -4   8  16       21.43       18.51      4.14 o
  -3   8  16      501.62      589.54     98.96 o
  -2   8  16     1057.31     1242.15     76.29 o
  -1   8  16     1105.00     1291.08    116.53 o
   0   8  16       48.98       52.99      8.82 o
   1   8  16        8.85        8.44      4.55 o
   2   8  16        0.15        8.66      5.31 o
  -9   9  16      127.89      150.73     33.77 o
  -8   9  16       39.75       31.42     10.84 o
  -7   9  16       25.11       15.41     16.60 o
  -6   9  16       21.69       16.89      7.67 o
  -5   9  16        4.29        7.43      3.63 o
  -4   9  16       18.26       11.54      5.74 o
  -3   9  16       24.01       20.51      5.08 o
  -2   9  16      151.02      164.44     18.02 o
  -1   9  16       88.27       88.88     10.54 o
   0   9  16       29.91       28.64      6.98 o
   1   9  16        7.24       13.29      8.18 o
  -8  10  16       81.66       84.16     33.87 o
  -7  10  16       77.94       43.42     11.79 o
  -6  10  16       41.24       37.40     10.55 o
  -5  10  16       18.79       16.20      5.78 o
  -4  10  16        1.48        7.93      3.93 o
  -3  10  16       60.87       65.76      7.55 o
  -2  10  16        4.98        8.15      4.56 o
  -1  10  16       29.83       20.07      6.57 o
  -7  11  16       69.81       60.36     13.51 o
  -6  11  16      146.25       91.98     15.55 o
  -5  11  16      147.14      133.48     29.79 o
  -4  11  16       67.99       51.53      5.85 o
  -3  11  16       14.34       10.84      4.74 o
  -2  11  16        0.19        9.86      5.10 o
   1 -12  17        6.79       10.07      5.33 o
   2 -12  17      121.21       86.37     28.44 o
   3 -12  17      100.80       89.50     18.09 o
  -1 -11  17        0.19       10.77      5.94 o
   0 -11  17       25.32       21.70      7.52 o
   1 -11  17       11.93       10.95      5.71 o
   2 -11  17       42.43       32.97      9.07 o
   3 -11  17      306.85      299.95     18.15 o
   4 -11  17       99.01       89.90     16.20 o
   5 -11  17        2.45       10.34      5.40 o
  -3 -10  17       36.84       28.34      8.78 o
  -2 -10  17        1.49       13.61      6.18 o
  -1 -10  17       15.25       17.28      9.55 o
   0 -10  17      279.52      292.92     29.96 o
   1 -10  17      125.00      121.72     12.61 o
   2 -10  17       54.24       30.43      7.20 o
   3 -10  17      294.79      266.58     28.82 o
   4 -10  17      163.94      153.75     15.01 o
   5 -10  17        0.44       12.64      7.39 o
   6 -10  17       38.16       30.44     12.77 o
  -4  -9  17       72.74       40.74      8.78 o
  -3  -9  17       34.20       13.30      6.30 o
  -2  -9  17        7.40       11.51      6.17 o
  -1  -9  17        8.63       10.51      4.92 o
   0  -9  17       33.52       29.41      8.54 o
   1  -9  17      146.38      152.60     12.28 o
   2  -9  17        0.28        7.34      4.07 o
   3  -9  17       62.65       54.35     11.74 o
   4  -9  17       40.41       39.41     11.08 o
   5  -9  17       41.07       35.71     12.66 o
   6  -9  17      162.84      127.69     22.87 o
  -5  -8  17       50.48       30.09     11.48 o
  -4  -8  17       45.88       42.83      9.49 o
  -3  -8  17       11.97       16.06      7.99 o
  -2  -8  17        1.86       15.09      6.22 o
  -1  -8  17        2.67       12.09      6.28 o
   0  -8  17       18.43       16.73      6.79 o
   1  -8  17      335.19      315.36     30.90 o
   2  -8  17       42.44       54.66     15.62 o
   3  -8  17        6.53       18.18      8.73 o
   4  -8  17       17.24       26.56      9.64 o
   5  -8  17      272.29      269.89     40.57 o
   6  -8  17      189.93      185.76     33.85 o
   7  -8  17       25.77       28.47     11.04 o
  -6  -7  17        0.39        7.00      4.33 o
  -5  -7  17        0.08       11.61     10.20 o
  -4  -7  17      118.09      107.05     19.13 o
  -3  -7  17      170.45      160.79     27.94 o
  -2  -7  17        0.09       11.73      5.85 o
  -1  -7  17      532.65      536.98     31.92 o
   0  -7  17     1074.17     1116.99     67.65 o
   1  -7  17      427.66      446.28     37.91 o
   2  -7  17        5.74       13.50      6.20 o
   3  -7  17        4.38       13.20      7.41 o
   4  -7  17       42.82       57.89     14.05 o
   5  -7  17      217.92      225.61     23.08 o
   6  -7  17      227.71      223.31     23.57 o
   7  -7  17       42.64       49.35     11.05 o
  -6  -6  17        1.48       13.50      6.90 o
  -5  -6  17        1.18        7.43      4.38 o
  -4  -6  17      115.33      112.87     15.57 o
  -3  -6  17       74.10       77.49     10.06 o
  -2  -6  17       38.96       31.62      7.81 o
  -1  -6  17      138.04      136.46     18.32 o
   0  -6  17      284.32      309.97     38.63 o
   1  -6  17      101.51      121.20      7.57 o
   2  -6  17       14.85       14.36      6.54 o
   3  -6  17       62.03       53.74     11.57 o
   4  -6  17       34.47       30.94      8.67 o
   5  -6  17      326.80      252.56     25.95 o
   6  -6  17      405.39      395.08     33.57 o
   7  -6  17       52.03       40.80     13.50 o
  -7  -5  17       11.80        9.00      5.56 o
  -6  -5  17        8.70       12.31      5.87 o
  -5  -5  17       12.46       14.71      6.67 o
  -4  -5  17        9.54       21.30      7.36 o
  -3  -5  17      332.25      372.01     22.53 o
  -2  -5  17      464.32      503.00     37.05 o
  -1  -5  17       54.40       54.37     16.85 o
   0  -5  17       33.45       22.78      9.93 o
   1  -5  17        5.37        9.61      3.01 o
   2  -5  17       84.67       91.88     15.91 o
   3  -5  17      140.36      123.37      9.67 o
   4  -5  17       21.78       29.58      8.18 o
   5  -5  17      181.31      134.72     21.26 o
   6  -5  17      227.58      209.16     24.48 o
   7  -5  17       40.25       45.31     12.24 o
  -7  -4  17        5.66       25.30      6.73 o
  -6  -4  17        8.38       18.41      5.76 o
  -5  -4  17       43.06       36.57      6.74 o
  -4  -4  17        1.64       15.67     10.25 o
  -3  -4  17     1151.08     1248.31     67.03 o
  -2  -4  17      945.32      992.02     48.93 o
  -1  -4  17      106.78       93.54     24.94 o
   0  -4  17        4.81        7.97      3.38 o
   1  -4  17      339.03      346.59     21.27 o
   2  -4  17      245.23      224.35     17.86 o
   3  -4  17      196.79      165.55     13.43 o
   4  -4  17      529.76      603.15     44.41 o
   5  -4  17       74.48       83.27     11.05 o
   6  -4  17       20.07       19.98      8.44 o
   7  -4  17       29.46       43.34     10.21 o
  -8  -3  17       44.76       35.26      6.70 o
  -7  -3  17       23.86       17.67      5.81 o
  -6  -3  17       81.33       71.30      8.29 o
  -5  -3  17      248.65      234.63     31.14 o
  -4  -3  17       11.89       20.48      6.40 o
  -3  -3  17      503.74      511.06     29.18 o
  -2  -3  17     1097.08     1163.26     58.33 o
  -1  -3  17       57.39       65.35      9.43 o
   0  -3  17      216.00      183.98      9.97 o
   1  -3  17      398.86      397.81     22.66 o
   2  -3  17       15.47       11.90      8.00 o
   3  -3  17       25.35       16.72      7.71 o
   4  -3  17      356.97      413.67     27.07 o
   5  -3  17       55.50       47.44      9.51 o
   6  -3  17        1.40       24.32     10.37 o
   7  -3  17        0.07        9.39      7.18 o
  -8  -2  17       81.10       84.65      7.92 o
  -7  -2  17      108.79      124.01     13.40 o
  -6  -2  17       21.39       18.85      5.65 o
  -5  -2  17      196.36      205.46     41.64 o
  -4  -2  17      145.33      159.27     10.56 o
  -3  -2  17      170.61      173.27     13.01 o
  -2  -2  17       84.01       91.36     20.98 o
  -1  -2  17      149.02      137.80     10.68 o
   0  -2  17       65.50       69.44      6.21 o
   1  -2  17      545.01      560.18     25.69 o
   2  -2  17       69.38       64.96     15.81 o
   3  -2  17      154.53      135.29     23.36 o
   4  -2  17      169.45      176.99     13.01 o
[truncated: 57,628 more chars]
